# Supplementary material for: A First Insight into the Gonad Transcriptome of Hong Kong Catfish (Clarias fuscus)
Source: Animals (Basel). 2021 Apr 15;11(4):1131. doi: 10.3390/ani11041131 (PMC8071282; doi:10.3390/ani11041131)
Supplement: Supplementary file 1 [file animals-11-01131-s001.zip]

Archive with 5 entries (4 files):
- animals-1157742-supplementary/
- animals-1157742-supplementary/animals-1157742- Figure S1-S4 for conversion.pdf
- animals-1157742-supplementary/Supplementary table S1.xlsx
- animals-1157742-supplementary/Supplementary table S2.xlsx
- animals-1157742-supplementary/Supplementary table S3.xlsx
