# Supplementary material for: A First Insight into the Gonad Transcriptome of Hong Kong Catfish (Clarias fuscus)
Source: Animals (Basel). 2021 Apr 15;11(4):1131. doi: 10.3390/ani11041131 (PMC8071282; doi:10.3390/ani11041131)
Supplement: Supplementary file 1 [file animals-11-01131-s001.zip › animals-1157742-supplementary/Supplementary table S1.xlsx]

## Sheet: Sheet1
Table S1 Quantitative real time PCR (qRT-PCR) primer sequences data.
Primer name	Sequence(5’ to 3’)
β-actin-F	GAGAGGTTCAGGTGCCCTGAG
β-actin-R	CAGACAGTACAGTGTTGGCAT
cyp17a1-F	TTGGTGCTGGAGTGGAGACTACAA
cyp17a1-R	GGTAGGGCAGATTTGCTCTGTCAC
top2b-F	GAAGGAACGGCTACGGTGCTAAG
top2b-R	GCTGGAATGTGACGCAGGTGAA
hsd3b1-F	ATACACCAGCAGCATTGAGGTTGT
hsd3b1-R	CCGAAGAGCACAAGTAGCCAGAC
fshr-F	TAACGATTCCACCATCCGCAACC
fshr-R	AACCAGATGAGGACACGCAGGA
edem2-F	CATCCACTTGATCCTGCTGCTCTT
edem2-R	AGCCTCTTCTGACTGGTCCATTGA
txn2-F	TGCTCACGAGGAGAGTCTGGAAC
txn2-R	GGCGAGAAGGAGACAGGAAGGA
vps4a-F	TTGCTGTTCGGACCTCCTGGAA
vps4a-R	TCCTCACCAACTTCTCGCTCTCC
vps4a-F	TTGCTGTTCGGACCTCCTGGAA
vps4a-R	TCCTCACCAACTTCTCGCTCTCC
ugp2a-F	GGATCAGCCTGCCTGCGATTAAG
ugp2a-R	GGATCACGTTCAGACCGCCATC
zfr-F	ACTGCCATGAACTCTGCTTCTTCC
zfr-R	TGATTGCTGCTGCGGTTGAGG
rad51-F	GCAGATCCGAAGAAGCCGATTGG
rad51-R	TTAGCGTCTCCCACTCCGTCTG
brca2-F	CGGACCTCAAGGCTTCAGTGTTC
brca2-R	GCTCGTGATGGCTGCGGAAT
plk1-F	GGCGTCCACTACCTCCATAACAAC
plk1-R	GCACAGCGTCTTCTTCCTCTCG
trip13-F	AGATGCCATCCGAGTGGTCAACT
trip13-R	GCTCCTCCAGACACGACAAGTAGA
espl1-F	GAGCGGACTGAGTCTGGAGGAAT
espl1-R	GGAGAGCAAGCACACGGTTACAC
mus81-F	GAGCGGACTGAGTCTGGAGGAAT
mus81-R	GGAGAGCAAGCACACGGTTACAC
ccnb1-F	CTTGTTGATTGGCTCGTCCAGGTC
ccnb1-R	AGGCGATGAACATGGCAGTTACAC
ncapd3-F	TGTCTTCCACCGCCTGCTGTA
ncapd3-R	CCTCCGTCTGTTCGTCCACAATG
mcm9-F	CAACTCCATCCTGGTCCGCTACTA
mcm9-R	CTACGGCATCCTCCACCATCACT
ttk-F	GGCAGAGGTGGTTCCAGTAAGGT
ttk-R	AGGTGGTTCAGGTGCTCAATCTCA
cyp7b1-F	TCGTTCTTGCTCCTTCAGGGTTCT
cyp7b1-R	GCTGCCAGTCCTCTCGTACTACAT
hsd17b1-F	AGTCTAGCCATACACCTCGCATCA
hsd17b1-R	TCCCGCACACTCTCCAGCAA
hsd17b2-F	GTGGAGGTGATCCTGTGCTGTTG
hsd17b2-R	TGTCCTCTTGCCTTCCTGAAGTGA
