# Supplementary material for: A First Insight into the Gonad Transcriptome of Hong Kong Catfish (Clarias fuscus)
Source: Animals (Basel). 2021 Apr 15;11(4):1131. doi: 10.3390/ani11041131 (PMC8071282; doi:10.3390/ani11041131)
Supplement: Supplementary file 1 [file animals-11-01131-s001.zip › animals-1157742-supplementary/Supplementary table S2.xlsx]

## Sheet: Sheet1
#ID	Count of Female1	Count of Female2	Count of Female3	Count of Male1	Count of Male2	Count of Male3	FPKM of Female1	FPKM of Female2	FPKM of Female3	FPKM of Male1	FPKM of Male2	FPKM of Male3	FDR	log2 Foldchange	Sex-biased
F01_transcript_0	2303	3127	2406	63	55	61	8.7	10.24	9	0.29	0.2	0.24	2.95696e-18	-4.59027	down
F01_transcript_10	490	856	477	8	26	38	2.48	3.76	2.4	0.05	0.13	0.2	1.05447e-08	-3.95026	down
F01_transcript_100	1366	1900	1430	135	295	265	9.37	11.3	9.72	1.09	1.99	1.89	0.000111676	-1.99344	down
F01_transcript_10002	303	270	270	13	0	49	6.94	5.36	6.14	0.37	0	1.18	8.63823e-05	-3.03811	down
F01_transcript_10008	837	1446	870	48	84	168	19.06	28.48	19.64	1.3	1.88	3.96	3.03064e-06	-2.65362	down
F01_transcript_10009	2179	2556	2251	0	0	14	49.62	50.34	50.8	0	0	0.34	3.2833e-35	-8.38375	down
F01_transcript_10011	4442	3072	4182	143	47	76	101	60.43	94.22	3.81	1.04	1.81	9.72585e-19	-4.51559	down
F01_transcript_10013	4243	4887	4407	396	422	487	97.72	97.35	100.57	10.68	9.5	11.6	2.07861e-07	-2.55225	down
F01_transcript_10014	1	2	5	116	1709	1219	0.02	0.04	0.11	3.11	38.21	28.84	6.51051e-06	9.20587	male
F01_transcript_10016	1474	831	1600	146	209	90	33.71	16.44	36.25	3.91	4.69	2.13	0.000209754	-2.31554	down
F01_transcript_10018	1515	2735	1451	312	498	221	34.79	54.32	33.02	8.39	11.18	5.26	0.000717796	-1.61057	down
F01_transcript_10021	574	655	609	1301	2255	2199	13.28	13.11	13.97	35.26	51	52.61	5.82173e-07	2.41977	male
F01_transcript_10024	1099	532	950	78	95	114	24.83	10.4	21.26	2.07	2.12	2.68	0.000415285	-2.40039	down
F01_transcript_1003	23	55	28	53	129	95	0.24	0.5	0.29	0.66	1.33	1.04	0.00653273	2.17418	male
F01_transcript_10048	74	83	80	0	28	0	1.79	1.75	1.92	0	0.68	0	0.00833859	-2.43226	down
F01_transcript_10049	1141	1165	1145	10	29	41	28.38	25.05	28.22	0.31	0.72	1.06	1.20238e-14	-4.73619	down
F01_transcript_10057	225	159	290	0	20	20	5.26	3.21	6.71	0	0.46	0.49	4.37241e-05	-3.484	down
F01_transcript_10061	155	128	196	9	9	28	3.62	2.58	4.53	0.25	0.21	0.69	0.00167277	-2.65898	down
F01_transcript_10074	796	801	735	122	198	156	18.21	15.86	16.66	3.27	4.44	3.7	0.00811112	-1.50044	down
F01_transcript_10078	3613	2877	3483	171	82	102	83	57.18	79.3	4.62	1.85	2.43	4.85945e-15	-3.89517	down
F01_transcript_10080	490	507	671	164	11	121	11.35	10.17	15.41	4.47	0.25	2.9	0.00507878	-1.5388	down
F01_transcript_10081	683	1083	744	96	146	119	15.73	21.57	16.98	2.59	3.29	2.83	0.000428919	-1.98039	down
F01_transcript_10087	2267	1810	2267	193	164	237	52.15	36.01	51.68	5.2	3.69	5.66	1.28188e-07	-2.59881	down
F01_transcript_10092	166	170	158	2	18	24	3.82	3.38	3.61	0.07	0.42	0.59	0.00112926	-2.84939	down
F01_transcript_10093	687	984	639	18	92	110	15.76	19.53	14.54	0.51	2.07	2.63	1.4592e-05	-2.70763	down
F01_transcript_10096	1043	1287	1118	128	129	146	24.05	25.67	25.57	3.48	2.91	3.48	1.67625e-05	-2.26235	down
F01_transcript_101	26	66	19	238	436	404	0.18	0.4	0.13	1.94	2.96	2.91	1.06755e-09	4.09903	male
F01_transcript_10113	40	32	32	748	1537	1455	0.92	0.64	0.75	20.24	34.72	34.78	1.81402e-25	5.91272	male
F01_transcript_10118	156	230	143	1535	1551	2198	3.61	4.61	3.28	41.65	35.12	52.67	1.41637e-15	4.14701	male
F01_transcript_10119	114	82	150	377	334	496	2.67	1.66	3.49	10.32	7.64	11.99	1.90484e-05	2.60407	male
F01_transcript_1012	431	216	353	43	56	39	4.53	1.97	3.67	0.54	0.58	0.43	0.00301443	-2.05551	down
F01_transcript_10121	88	266	124	308	359	317	2.03	5.3	2.84	8.32	8.08	7.56	0.00317173	1.91568	male
F01_transcript_10126	0	32	14	197	488	218	0	0.67	0.34	5.45	11.25	5.32	6.19452e-08	5.14997	male
F01_transcript_10136	206	221	190	26	24	15	4.75	4.41	4.34	0.71	0.56	0.36	0.00171606	-2.35909	down
F01_transcript_1014	43	73	78	487	747	664	0.45	0.67	0.82	6.05	7.74	7.3	2.63321e-12	4.09159	male
F01_transcript_10140	394	350	269	29	42	30	9.11	6.99	6.16	0.79	0.96	0.72	0.000384785	-2.51437	down
F01_transcript_10144	819	1061	585	1176	1532	1607	18.69	20.94	13.24	31.44	34.16	37.94	0.00107867	1.62407	male
F01_transcript_10146	92	83	47	1	3	7	2.12	1.66	1.08	0.04	0.09	0.17	0.000104957	-3.66775	down
F01_transcript_10152	162	375	205	48	27	12	3.8	7.56	4.74	1.32	0.63	0.3	0.00224415	-2.0811	down
F01_transcript_10156	972	208	944	13	50	48	22.22	4.12	21.4	0.37	1.13	1.16	0.00669133	-3.6124	down
F01_transcript_10166	73	196	35	0	0	0	1.69	3.94	0.81	0	0	0	0.000209333	#NAME?	down
F01_transcript_10167	1492	1147	1539	30	111	174	34.01	22.62	34.76	0.82	2.49	4.12	3.29143e-08	-3.07028	down
F01_transcript_10168	8	0	13	449	448	991	0.2	0	0.3	12.01	9.98	23.37	4.71161e-17	7.19264	male
F01_transcript_10180	1231	1356	1141	0	5	0	28.6	27.24	26.26	0	0.13	0	1.41413e-29	-8.89116	down
F01_transcript_10183	48	61	67	3	3	0	1.13	1.22	1.54	0.1	0.07	0	1.47203e-05	-3.91646	down
F01_transcript_10192	2	14	1	162	154	152	0.06	0.29	0.05	4.42	3.5	3.66	1.12212e-10	5.7328	male
F01_transcript_10195	2125	2787	2086	549	517	576	50.05	56.76	48.69	15.15	11.91	14.03	0.0077589	-1.24134	down
F01_transcript_10199	231	446	184	1	18	0	5.32	8.87	4.2	0.04	0.41	0	4.812e-08	-4.78312	down
F01_transcript_102	578	884	610	656	1441	1994	4.02	5.32	4.2	5.37	9.82	14.41	0.000233508	1.71999	male
F01_transcript_10204	336	344	340	529	624	769	7.76	6.87	7.78	14.31	14.09	18.37	0.00132856	1.71244	male
F01_transcript_10206	164	339	201	396	535	594	3.79	6.75	4.6	10.67	12.03	14.16	0.000632941	1.93574	male
F01_transcript_10207	356	241	417	2	0	1	8.29	4.86	9.62	0.08	0	0.03	2.82198e-14	-7.39465	down
F01_transcript_10208	1478	1593	1530	119	189	236	34.43	32.09	35.31	3.25	4.3	5.68	7.84515e-06	-2.31745	down
F01_transcript_1021	1172	1131	1137	160	229	54	12.4	10.37	11.93	2	2.39	0.59	4.43741e-05	-2.09136	down
F01_transcript_10210	195	179	208	248	761	503	4.51	3.59	4.79	6.74	17.22	12.04	0.00032944	2.10399	male
F01_transcript_10211	508	699	496	29	93	6	11.77	14.02	11.39	0.81	2.12	0.15	6.35534e-06	-2.92785	down
F01_transcript_10215	2645	3090	2620	68	210	229	60.76	61.4	59.66	1.84	4.72	5.44	1.01096e-10	-3.33104	down
F01_transcript_10217	567	321	528	1713	680	3011	13.89	6.8	12.81	49.11	16.27	76.22	0.00959685	2.72296	male
F01_transcript_1022	1531	2345	1568	277	279	274	16.22	21.53	16.46	3.47	2.91	3.02	0.000111675	-1.85537	down
F01_transcript_10234	62	142	77	0	12	7	1.44	2.85	1.79	0	0.28	0.19	0.000525194	-3.23067	down
F01_transcript_10239	1055	1030	1097	99	129	107	24.83	20.99	25.6	2.73	2.97	2.63	6.85207e-06	-2.43435	down
F01_transcript_1026	174	347	216	411	820	1223	1.84	3.18	2.27	5.12	8.51	13.44	3.02188e-06	2.48792	male
F01_transcript_10266	1737	2024	2045	28	42	16	41.14	41.47	48.01	0.78	0.98	0.41	1.39896e-20	-5.2313	down
F01_transcript_10272	2374	2562	2363	261	362	473	55.37	51.68	54.61	7.13	8.25	11.41	6.7977e-05	-1.95945	down
F01_transcript_10276	1017	903	1054	35	41	54	24.78	19.03	25.43	1	1	1.37	2.81972e-10	-3.72894	down
F01_transcript_1028	142	145	126	238	653	742	1.51	1.34	1.32	2.97	6.79	8.17	1.0499e-06	2.6978	male
F01_transcript_10284	1210	332	1278	17	52	21	28.56	6.78	29.91	0.48	1.21	0.53	0.00073227	-4.25916	down
F01_transcript_10298	325	121	350	0	0	0	7.61	2.46	8.12	0	0	0	2.86268e-09	#NAME?	down
F01_transcript_103	411	455	501	4	13	43	2.84	2.73	3.44	0.04	0.09	0.31	1.76615e-07	-3.86891	down
F01_transcript_10315	10	30	8	1065	1126	1081	0.23	0.61	0.19	29.11	25.7	26.09	1.29351e-29	6.98477	male
F01_transcript_1032	454	498	431	44	38	30	4.78	4.54	4.49	0.55	0.4	0.33	2.70016e-05	-2.74443	down
F01_transcript_10325	63	48	48	96	123	195	1.46	0.96	1.1	2.6	2.78	4.67	0.00376353	2.13831	male
F01_transcript_10326	824	807	783	1906	2669	2232	19.37	16.4	18.23	52.42	61.26	54.22	3.70841e-06	2.30058	male
F01_transcript_10330	278	666	224	4	15	20	6.52	13.48	5.2	0.12	0.35	0.5	0.000162066	-4.17641	down
F01_transcript_10337	139	153	86	502	959	456	3.24	3.08	1.99	13.64	21.73	10.94	3.34384e-06	3.15453	male
F01_transcript_10341	8	4	5	102	400	378	0.19	0.08	0.12	2.8	9.15	9.15	2.57648e-10	6.36416	male
F01_transcript_10349	348	450	317	0	0	0	8.09	9.05	7.31	0	0	0	2.33197e-17	#NAME?	down
F01_transcript_10350	84	163	83	425	1408	1134	1.98	3.29	1.92	11.59	32.03	27.31	5.25076e-08	3.91688	male
F01_transcript_10354	75	145	70	159	333	306	1.74	2.91	1.61	4.31	7.54	7.33	0.000598186	2.24593	male
F01_transcript_10369	238	135	244	20	31	19	5.57	2.73	5.66	0.55	0.71	0.46	0.00250513	-2.35111	down
F01_transcript_1037	573	885	589	124	3	190	6.07	8.13	6.19	1.55	0.03	2.09	0.00137158	-1.81483	down
F01_transcript_10370	217	522	254	3	0	5	5.07	10.51	5.87	0.1	0	0.13	3.82334e-10	-6.07043	down
F01_transcript_10373	612	462	626	1005	1793	1781	14.33	9.36	14.51	27.5	40.96	43.06	5.09156e-06	2.18026	male
F01_transcript_10379	26	39	18	90	136	154	0.61	0.8	0.44	2.47	3.1	3.7	0.00013954	2.99503	male
F01_transcript_10382	1058	1042	1148	2171	5352	4668	24.97	21.27	26.84	59.98	123.38	113.87	9.7795e-08	2.64337	male
F01_transcript_10387	930	243	737	0	27	23	21.76	4.94	17.11	0	0.64	0.57	0.000483098	-4.6873	down
F01_transcript_10393	3408	1283	3343	0	0	0	79.89	26	77.64	0	0	0	4.30311e-15	#NAME?	down
F01_transcript_10397	442	399	504	67	69	43	10.63	8.29	12	1.9	1.63	1.09	0.00122295	-2.04908	down
F01_transcript_1040	1929	1795	2000	408	327	500	20.54	16.57	21.09	5.13	3.42	5.54	0.00373486	-1.38548	down
F01_transcript_10402	259	227	217	4	6	16	6.07	4.59	5.04	0.11	0.16	0.4	1.71401e-06	-4.05431	down
F01_transcript_10404	2087	2788	2157	113	212	190	49.53	57.21	50.73	3.15	4.94	4.67	3.07186e-09	-2.99332	down
F01_transcript_10410	337	463	328	41	56	72	7.85	9.33	7.58	1.12	1.27	1.73	0.00459047	-1.94718	down
F01_transcript_10413	2655	2282	2449	305	535	539	62.11	46.16	56.75	8.36	12.23	13.04	0.000809754	-1.66239	down
F01_transcript_10414	112	194	121	7	21	16	2.64	3.97	2.83	0.19	0.49	0.4	0.00307461	-2.52663	down
F01_transcript_10422	612	451	638	8	25	150	14.29	9.11	14.77	0.22	0.58	3.63	0.000141097	-2.6137	down
F01_transcript_10424	1493	1670	1506	330	262	450	35.04	33.89	35.02	9.07	6.01	10.92	0.00614722	-1.33771	down
F01_transcript_1043	839	605	868	0	0	0	8.9	5.57	9.12	0	0	0	4.52246e-26	#NAME?	down
F01_transcript_10434	375	395	423	641	665	872	8.74	7.95	9.77	17.47	15.12	20.98	0.00145081	1.67788	male
F01_transcript_10437	2233	954	2312	142	132	268	51.51	19.03	52.85	3.86	2.98	6.4	0.00164221	-2.59217	down
F01_transcript_10441	7000	1327	7120	0	0	11	161.99	26.57	163.27	0	0	0.27	1.23679e-07	-9.93378	down
F01_transcript_10445	258	216	261	5407	3100	1853	6.09	4.41	6.1	149.32	71.46	45.2	0.00642583	4.76431	male
F01_transcript_10447	438	560	405	565	781	755	10.71	11.84	9.81	16.16	18.65	19.07	0.00845747	1.39212	male
F01_transcript_10448	333	412	332	1	35	23	7.88	8.42	7.78	0.05	0.81	0.57	4.33071e-06	-3.55093	down
F01_transcript_10450	1850	1445	1880	37	151	73	43.4	29.32	43.71	1.02	3.47	1.78	2.76363e-11	-3.59985	down
F01_transcript_10451	172	238	226	5	18	15	4.06	4.85	5.27	0.16	0.42	0.37	5.94289e-05	-3.34878	down
F01_transcript_10459	1267	1448	1411	1655	2612	2666	30.02	29.66	33.13	45.91	60.46	65.31	0.00188398	1.52877	male
F01_transcript_10466	1594	1031	1703	232	310	427	37.96	21.22	40.18	6.47	7.22	10.52	0.00668636	-1.40576	down
F01_transcript_10469	1781	2194	1765	18	47	40	43.2	46.01	42.42	0.53	1.12	1.02	6.70713e-19	-5.0293	down
F01_transcript_10470	3268	3225	3359	342	557	697	77.51	66.15	78.95	9.52	12.93	17.1	0.000167644	-1.87012	down
F01_transcript_1048	687	841	705	1288	2274	1810	7.3	7.74	7.42	16.11	23.69	19.98	2.35386e-05	2.05515	male
F01_transcript_10480	527	357	587	66	51	84	12.41	7.27	13.69	1.84	1.19	2.06	0.00116498	-2.06066	down
F01_transcript_10487	26840	30274	26945	0	0	60	668.63	652.1	665.16	0	0	1.54	1.66381e-37	-9.87443	down
F01_transcript_10489	498	443	644	9	0	39	11.24	8.65	14.4	0.26	0	0.91	1.85105e-09	-4.34037	down
F01_transcript_1049	450	501	451	51	96	90	4.79	4.62	4.76	0.64	1	1	0.00633173	-1.79828	down
F01_transcript_10498	617	449	588	65	68	156	14.57	9.17	13.76	1.8	1.57	3.81	0.00546946	-1.77302	down
F01_transcript_10500	178	107	174	0	0	6	4.21	2.19	4.07	0.01	0	0.15	3.60254e-08	-5.70601	down
F01_transcript_10502	7	19	5	88	78	43	0.17	0.39	0.12	2.46	1.82	1.06	0.00109407	3.70794	male
F01_transcript_10508	2344	2750	2399	302	323	310	55.4	56.2	56.18	8.35	7.46	7.57	5.94488e-06	-2.16431	down
F01_transcript_10509	876	1162	828	3786	5027	5484	21.43	24.58	20.08	108.29	120.05	138.55	2.2126e-09	3.12549	male
F01_transcript_1051	525	518	602	58	51	127	5.61	4.79	6.37	0.73	0.54	1.42	0.00138826	-2.03406	down
F01_transcript_10510	634	1018	646	930	1754	1250	14.93	20.75	15.09	25.65	40.37	30.45	0.00133372	1.57733	male
F01_transcript_10511	1159	1704	1201	31	35	82	27.39	34.83	28.12	0.86	0.81	2	1.61096e-12	-4.01501	down
F01_transcript_10523	2255	2980	2183	240	239	242	52.79	60.33	50.64	6.59	5.47	5.87	1.85709e-07	-2.5121	down
F01_transcript_10527	9	14	7	547	4178	1887	0.21	0.29	0.16	15.13	96.48	46.11	1.59852e-05	8.49205	male
F01_transcript_10534	27	17	15	293	1808	472	0.64	0.36	0.36	8.04	41.38	11.43	0.00321786	6.14274	male
F01_transcript_10550	44	69	63	3	4	11	1.06	1.44	1.5	0.1	0.1	0.28	0.00367832	-2.56087	down
F01_transcript_10553	2485	2835	2384	183	203	186	58.84	58.06	55.94	5.07	4.7	4.55	2.86378e-09	-2.91493	down
F01_transcript_10555	303	296	187	0	8	30	7.17	6.06	4.39	0	0.19	0.74	6.89153e-06	-3.77611	down
F01_transcript_10559	2039	1867	1885	335	474	449	48.27	38.22	44.22	9.3	10.97	11	0.00411214	-1.41065	down
F01_transcript_10560	1067	1201	1155	105	54	100	25.29	24.62	27.13	2.94	1.26	2.46	9.44475e-08	-2.84345	down
F01_transcript_10563	115	277	147	523	624	519	2.74	5.7	3.48	14.59	14.51	12.78	1.4518e-05	2.49389	male
F01_transcript_10566	95	255	141	0	0	6	2.33	5.36	3.4	0	0	0.16	2.64236e-08	-5.74162	down
F01_transcript_10584	270	253	298	572	984	658	6.42	5.21	7.03	15.93	22.87	16.18	2.29903e-05	2.22023	male
F01_transcript_1059	572	899	668	90	92	220	6.16	8.38	7.12	1.14	0.97	2.46	0.00580769	-1.63698	down
F01_transcript_10596	584	756	593	1396	2558	2796	13.88	15.52	13.96	38.79	59.32	68.59	1.18737e-07	2.56982	male
F01_transcript_10597	220	488	243	3	2	0	5.23	10	5.71	0.09	0.05	0	1.41248e-12	-6.52525	down
F01_transcript_10603	555	1042	554	0	6	16	13.21	21.45	13.08	0	0.15	0.42	1.79298e-15	-5.98718	down
F01_transcript_10604	9384	9255	9336	601	675	751	223.35	190.51	220.2	16.75	15.72	18.48	9.05363e-09	-2.97478	down
F01_transcript_10606	126	216	49	10	0	0	3.01	4.46	1.16	0.3	0	0	0.000371255	-4.0391	down
F01_transcript_10609	2310	2977	2353	79	234	249	55.69	62.06	56.2	2.25	5.51	6.2	2.82486e-09	-3.04426	down
F01_transcript_10619	68	35	8	46	224	227	1.62	0.72	0.19	1.28	5.19	5.56	0.00185814	2.82573	male
F01_transcript_1062	77	60	53	98	271	154	0.83	0.56	0.56	1.23	2.82	1.71	0.0016949	2.20418	male
F01_transcript_10620	682	512	677	0	79	43	16.18	10.49	15.91	0	1.84	1.05	9.75364e-07	-3.33137	down
F01_transcript_10625	1110	2173	1011	121	92	157	26.52	44.88	23.92	3.4	2.15	3.88	9.17315e-06	-2.67312	down
F01_transcript_10628	410	679	464	0	16	15	9.67	13.83	10.85	0	0.39	0.39	6.30771e-11	-5.01398	down
F01_transcript_10629	11	0	5	3457	6850	3381	0.26	0	0.12	96.07	158.89	82.99	2.26875e-27	10.4602	male
F01_transcript_10636	187	133	160	3	6	13	4.62	2.85	3.92	0.1	0.17	0.35	2.53916e-05	-3.76411	down
F01_transcript_10645	140	196	126	250	329	323	3.34	4.04	2.97	6.97	7.66	7.95	0.00544694	1.78512	male
F01_transcript_10651	903	756	900	42	61	104	21.53	15.58	21.26	1.18	1.44	2.59	1.22379e-06	-2.89044	down
F01_transcript_10656	108	131	117	1480	3783	3332	2.59	2.72	2.78	41.37	88.25	82.25	1.9e-22	5.33438	male
F01_transcript_10670	1417	1314	1417	31	56	57	33.65	27	33.35	0.87	1.32	1.42	5.11438e-13	-4.09147	down
F01_transcript_10673	437	383	465	963	2537	2005	10.42	7.89	10.98	26.83	59.02	49.36	4.01823e-09	2.82856	male
F01_transcript_1068	322	204	313	357	905	817	3.44	1.9	3.33	4.51	9.5	9.09	6.48283e-05	2.02288	male
F01_transcript_10693	4	7	2	842	802	2297	0.12	0.14	0.06	23.32	18.53	56.13	3.69648e-12	9.03131	male
F01_transcript_10695	0	0	0	540	6243	1564	0	0	0	14.97	144.48	38.3	2.96211e-05	Inf	male
F01_transcript_10696	851	549	832	86	87	144	20.33	11.33	19.68	2.4	2.05	3.57	0.000478461	-2.04235	down
F01_transcript_10705	239	336	226	4	18	19	5.73	6.98	5.38	0.13	0.42	0.48	9.60063e-06	-3.59153	down
F01_transcript_10716	6419	5921	6812	28	96	189	155.98	124.41	164.02	0.8	2.28	4.75	1.28443e-20	-5.27629	down
F01_transcript_10718	24435	24990	24236	75768	137850	88422	578.24	511.43	568.32	2098.86	3187.48	2163.37	0.000304982	2.82625	male
F01_transcript_10723	1896	2191	1924	234	378	283	46.25	46.21	46.51	6.69	9.03	7.16	7.32333e-05	-1.94671	down
F01_transcript_1073	1825	2542	1755	70	54	131	19.57	23.61	18.64	0.89	0.58	1.47	5.61189e-13	-3.77875	down
F01_transcript_10736	1248	1197	1296	28	30	40	29.77	24.69	30.63	0.78	0.7	0.99	2.28813e-14	-4.45358	down
F01_transcript_1076	708	696	665	88	71	112	7.6	6.48	7.07	1.12	0.75	1.25	0.000325952	-2.10531	down
F01_transcript_10761	196	148	240	1	7	20	4.71	3.07	5.7	0.04	0.18	0.51	1.86096e-05	-3.77906	down
F01_transcript_10764	958	1124	944	52	56	126	23.01	23.34	22.46	1.47	1.32	3.13	2.94014e-07	-2.92971	down
F01_transcript_10765	204	224	214	1401	2403	2081	4.87	4.61	5.06	38.99	55.82	51.16	5.66031e-15	3.97728	male
F01_transcript_10770	24	0	26	822	1122	828	0.58	0	0.61	22.88	26.06	20.34	9.32867e-27	6.54294	male
F01_transcript_10771	285	272	260	7	0	0	6.76	5.59	6.13	0.2	0	0	6.66308e-11	-5.66022	down
F01_transcript_10775	92	153	70	3	5	6	2.21	3.17	1.66	0.08	0.12	0.15	5.30341e-05	-3.70361	down
F01_transcript_10791	286	84	188	6	14	18	6.88	1.75	4.47	0.18	0.35	0.46	0.00678395	-3.19848	down
F01_transcript_10792	46	15	43	73	90	112	1.11	0.31	1.02	2.05	2.11	2.78	0.00657278	2.15462	male
F01_transcript_10793	165	137	112	6	7	28	3.97	2.87	2.67	0.18	0.19	0.7	0.00247647	-2.64239	down
F01_transcript_108	528	534	436	46	61	78	3.69	3.23	3.01	0.38	0.42	0.57	0.000592964	-2.23408	down
F01_transcript_10806	122	261	97	5165	3836	3506	2.93	5.42	2.31	145.17	90	87.04	1.33473e-07	5.63452	male
F01_transcript_10808	1280	1592	1398	1334	3817	2723	30.67	32.96	33.17	37.39	89.29	67.39	0.000670065	1.62576	male
F01_transcript_10814	18	18	11	58	115	117	0.43	0.37	0.26	1.63	2.7	2.91	4.04796e-05	3.38312	male
F01_transcript_1082	44	52	46	95	242	371	0.48	0.48	0.5	1.2	2.55	4.14	6.29144e-05	3.02402	male
F01_transcript_10821	0	165	0	196	509	380	0	3.52	0	5.65	12.21	9.66	6.19022e-08	3.60386	male
F01_transcript_10828	753	705	680	66	122	178	18.15	14.69	16.24	1.86	2.89	4.44	0.00278071	-1.81583	down
F01_transcript_10844	582	683	592	104	80	178	14.05	14.24	14.16	2.93	1.89	4.44	0.00921249	-1.55253	down
F01_transcript_10849	869	450	890	8	14	48	20.87	9.34	21.18	0.23	0.34	1.2	1.88288e-07	-4.33179	down
F01_transcript_10850	191	184	165	477	546	436	4.96	4.14	4.26	14.46	13.82	11.68	9.93241e-05	2.27014	male
F01_transcript_10862	359	509	375	492	1085	1005	8.87	10.87	9.18	14.22	26.16	25.61	0.00025764	1.81569	male
F01_transcript_10870	0	0	6	111	161	159	0	0	0.15	3.16	3.84	4.01	7.2895e-13	6.90389	male
F01_transcript_10871	123	91	137	1	3	2	2.99	1.91	3.29	0.04	0.08	0.07	3.5856e-07	-5.15174	down
F01_transcript_10880	2798	3103	2908	203	383	422	68	65.2	70.03	5.79	9.1	10.62	1.75563e-06	-2.37344	down
F01_transcript_10881	1202	1142	1196	10	38	43	29.09	23.89	28.67	0.3	0.91	1.08	3.5972e-14	-4.59752	down
F01_transcript_10898	250	161	278	12	43	39	6.05	3.37	6.66	0.35	1.03	0.99	0.00608324	-2.1914	down
F01_transcript_10901	215	155	189	290	357	538	5.22	3.25	4.53	8.21	8.46	13.47	0.00154759	1.84661	male
F01_transcript_10903	46	173	41	175	128	268	1.12	3.63	0.99	4.97	3.04	6.73	0.0060087	2.01763	male
F01_transcript_10904	12	15	18	263	492	476	0.29	0.32	0.43	7.49	11.7	11.98	1.98797e-15	5.53585	male
F01_transcript_10907	399	71	471	0	6	0	9.66	1.51	11.3	0	0.15	0	0.000199519	-6.69924	down
F01_transcript_1091	1807	1828	1806	71	74	88	19.36	16.97	19.17	0.9	0.78	0.98	1.56298e-12	-3.72787	down
F01_transcript_10918	2443	2608	2551	273	568	670	59.88	55.25	61.93	7.85	13.61	16.97	0.00164033	-1.59367	down
F01_transcript_10924	863	1078	884	138	208	191	21.03	22.73	21.37	3.94	4.97	4.83	0.00332574	-1.59601	down
F01_transcript_10928	1664	2530	1659	42	193	176	40.16	52.78	39.67	1.2	4.56	4.4	3.24775e-09	-3.12689	down
F01_transcript_10947	664	816	675	903	1283	1096	16.12	17.12	16.22	25.63	30.4	27.49	0.00495307	1.41811	male
F01_transcript_10951	1599	1813	1537	234	66	86	38.79	38.04	36.96	6.65	1.57	2.17	1.98072e-08	-2.67498	down
F01_transcript_10955	560	515	801	0	79	0	15.3	12.17	21.7	0	2.12	0	1.22018e-08	-3.93447	down
F01_transcript_10963	464	383	470	0	119	68	11.3	8.06	11.36	0	2.85	1.73	0.00241926	-2.20581	down
F01_transcript_10967	857	859	787	52	151	145	20.86	18.08	18.98	1.5	3.59	3.67	0.000320503	-2.1285	down
F01_transcript_10972	518	430	523	23	71	84	12.44	8.93	12.45	0.65	1.67	2.09	0.00054404	-2.35592	down
F01_transcript_10979	849	522	996	22	25	7	20.55	10.93	23.9	0.62	0.59	0.18	8.36171e-10	-4.58283	down
F01_transcript_10983	88	101	98	0	5	16	2.14	2.12	2.37	0	0.12	0.42	0.000750295	-3.17822	down
F01_transcript_10990	1837	1821	1846	162	328	259	44.56	38.18	44.37	4.61	7.78	6.5	2.83977e-05	-2.11376	down
F01_transcript_10991	136	158	121	11	20	20	3.27	3.31	2.9	0.32	0.49	0.5	0.00732815	-2.25454	down
F01_transcript_10992	0	53	0	464	380	267	0	1.1	0	13.05	8.91	6.62	2.90863e-06	5.4279	male
F01_transcript_10995	417	347	538	30	34	79	10	7.2	12.78	0.87	0.81	1.97	0.000362181	-2.45248	down
F01_transcript_10996	56	47	66	0	0	3	1.37	0.99	1.61	0	0	0.09	9.63644e-07	-5.25415	down
F01_transcript_11	3629	5096	3896	474	631	723	18.93	23.06	20.13	2.92	3.24	3.94	5.44293e-05	-1.98449	down
F01_transcript_110	1867	2260	1831	253	456	503	13.11	13.76	12.74	2.1	3.15	3.68	0.00231129	-1.53313	down
F01_transcript_11002	533	715	505	0	16	21	12.95	15.01	12.16	0	0.4	0.54	2.87101e-11	-4.94666	down
F01_transcript_11006	813	1007	842	67	186	144	19.85	21.26	20.35	1.94	4.45	3.63	0.000502991	-2.0031	down
F01_transcript_11018	564	1463	471	11	11	18	13.72	30.78	11.37	0.31	0.27	0.45	3.41861e-05	-5.11773	down
F01_transcript_1102	180	170	166	244	551	463	1.93	1.58	1.77	3.08	5.79	5.16	0.000400976	2.03291	male
F01_transcript_11020	484	276	427	2	2	0	11.78	5.81	10.3	0.06	0.05	0	4.29804e-15	-7.2813	down
F01_transcript_11021	2470	2562	2639	8	0	12	60.15	53.93	63.66	0.24	0	0.31	1.69745e-34	-7.72228	down
F01_transcript_11022	459	367	490	0	0	0	11.28	7.79	11.94	0	0	0	4.38941e-19	#NAME?	down
F01_transcript_11024	523	858	595	44	62	46	13.48	19.1	15.19	1.34	1.58	1.23	3.78259e-06	-2.86621	down
F01_transcript_11026	1038	1108	968	15	76	72	25.23	23.27	23.32	0.43	1.8	1.81	2.18968e-09	-3.57489	down
F01_transcript_11027	482	539	477	7	22	37	11.75	11.35	11.52	0.21	0.53	0.93	1.0241e-07	-3.82118	down
F01_transcript_11038	1436	1574	1417	186	396	421	34.87	33.05	34.11	5.29	9.41	10.58	0.00796651	-1.39787	down
F01_transcript_11041	450	361	388	102	40	61	11.07	7.67	9.44	2.96	0.97	1.57	0.00714804	-1.63243	down
F01_transcript_11042	367	393	332	31	26	36	8.88	8.22	7.96	0.88	0.62	0.92	0.000100473	-2.7148	down
F01_transcript_11045	305	206	362	0	0	0	7.48	4.36	8.78	0	0	0	1.86992e-15	#NAME?	down
F01_transcript_1105	767	588	642	2091	4343	4078	8.28	5.5	6.86	26.54	45.93	45.7	4.06495e-10	3.13736	male
F01_transcript_11054	2987	5272	2979	415	388	702	73.69	112.46	72.84	11.99	9.36	17.91	1.77734e-05	-2.0785	down
F01_transcript_1106	1477	900	1413	41	66	62	15.94	8.42	15.12	0.53	0.7	0.71	1.02236e-09	-3.7278	down
F01_transcript_11065	967	730	925	100	90	93	23.68	15.46	22.45	2.86	2.15	2.35	1.92365e-05	-2.37396	down
F01_transcript_11067	396	528	341	3	6	14	9.83	11.33	8.38	0.11	0.17	0.36	1.98943e-10	-5.07378	down
F01_transcript_1107	207	232	241	460	1388	1325	2.24	2.18	2.59	5.86	14.75	14.91	3.90376e-07	2.93818	male
F01_transcript_11072	555	622	508	149	46	56	13.59	13.18	12.34	4.27	1.11	1.42	0.00144723	-1.74799	down
F01_transcript_11075	240	263	227	397	1208	819	5.89	5.58	5.52	11.37	28.87	20.71	4.2404e-05	2.4678	male
F01_transcript_11084	425	166	394	30	36	37	10.4	3.52	9.55	0.87	0.88	0.95	0.00299741	-2.48184	down
F01_transcript_11085	729	656	722	91	43	67	17.86	13.9	17.53	2.61	1.04	1.72	1.61541e-05	-2.48726	down
F01_transcript_11089	323	377	342	26	22	36	7.91	8	8.31	0.77	0.53	0.93	8.08115e-05	-2.80981	down
F01_transcript_11098	430	390	412	5	24	8	10.51	8.24	9.97	0.14	0.57	0.2	1.30011e-08	-4.34041	down
F01_transcript_11100	654	806	602	0	0	2	16.31	17.36	14.86	0	0	0.07	3.1768e-22	-9.42607	down
F01_transcript_11102	3006	3950	3072	12	83	154	75.68	85.96	76.62	0.37	2.04	4	6.65824e-18	-4.68476	down
F01_transcript_11106	2359	2281	2371	555	425	199	57.4	47.99	57.15	15.81	10.11	5.03	0.000223468	-1.64646	down
F01_transcript_11108	384	156	353	13	21	14	9.38	3.29	8.54	0.37	0.5	0.35	0.000145457	-3.44897	down
F01_transcript_11120	102	82	58	310	211	279	2.49	1.73	1.4	8.82	5.02	7.03	0.000560865	2.5915	male
F01_transcript_11125	2812	2409	2646	380	509	505	69.29	51.33	64.61	10.96	12.27	12.88	0.000435118	-1.70425	down
F01_transcript_11127	127	136	125	0	0	7	3.13	2.9	3.05	0	0	0.19	3.4953e-07	-5.21688	down
F01_transcript_11132	449	187	449	0	25	0	10.99	3.97	10.91	0	0.61	0	4.58072e-06	-4.8275	down
F01_transcript_11134	41	31	57	0	3	1	1.01	0.66	1.37	0	0.08	0.04	6.15733e-06	-4.40105	down
F01_transcript_11138	1349	1318	1442	139	226	157	33	27.88	34.95	4	5.41	3.98	2.38408e-05	-2.18054	down
F01_transcript_11144	87	67	89	0	0	16	2.13	1.42	2.18	0	0	0.43	0.000449964	-3.3644	down
F01_transcript_11148	29	33	37	250	238	306	0.71	0.7	0.89	7.13	5.67	7.71	6.5286e-08	3.82777	male
F01_transcript_11150	94	122	88	7	10	3	2.32	2.61	2.16	0.2	0.26	0.08	0.000402962	-3.05368	down
F01_transcript_11152	5	8	8	48	132	114	0.14	0.18	0.2	1.39	3.19	2.92	1.89657e-07	4.54713	male
F01_transcript_1117	445	301	449	42	33	36	4.79	2.81	4.8	0.53	0.36	0.41	0.000124607	-2.58057	down
F01_transcript_11170	434	514	434	28	31	38	10.7	10.97	10.62	0.82	0.75	0.98	8.90085e-06	-3.01826	down
F01_transcript_11176	130	79	138	0	0	16	3.19	1.69	3.35	0	0	0.41	5.21484e-05	-3.888	down
F01_transcript_11189	1346	1381	1425	37	24	48	32.82	29.11	34.42	1.08	0.58	1.22	7.26956e-15	-4.41705	down
F01_transcript_11190	986	556	1070	84	0	16	24.52	11.95	26.37	2.45	0	0.41	2.46313e-07	-3.60875	down
F01_transcript_11192	1480	1627	1494	141	147	147	36.48	34.67	36.47	4.08	3.54	3.75	4.25698e-07	-2.56724	down
F01_transcript_1120	292	221	290	470	528	738	3.16	2.07	3.12	6	5.61	8.31	0.00046246	1.89337	male
F01_transcript_11208	481	544	498	1164	2000	1997	11.87	11.61	12.18	33.61	48.22	50.94	1.7624e-07	2.53321	male
F01_transcript_11214	267	575	295	429	738	785	6.54	12.16	7.17	12.29	17.63	19.83	0.0027766	1.57909	male
F01_transcript_11220	602	551	572	2248	3787	2848	14.9	11.8	14.05	65.1	91.56	72.85	5.19882e-10	3.15015	male
F01_transcript_11226	1311	482	1354	103	140	112	32.29	10.27	33.03	2.98	3.37	2.85	0.00694681	-2.37272	down
F01_transcript_11229	160	230	150	0	6	0	4.01	4.97	3.71	0	0.15	0	8.1728e-09	-5.82763	down
F01_transcript_11233	240	261	257	392	562	581	5.91	5.56	6.27	11.3	13.52	14.79	0.001132	1.80722	male
F01_transcript_11236	783	468	757	38	157	0	19.45	10.04	18.62	1.13	3.81	0	6.08278e-05	-2.61186	down
F01_transcript_11244	1022	918	1031	197	277	156	25.19	19.57	25.2	5.7	6.69	3.98	0.00674161	-1.41244	down
F01_transcript_1125	131	153	124	747	1066	1517	1.42	1.44	1.34	9.55	11.35	17.11	3.52715e-13	3.79932	male
F01_transcript_11250	20	25	26	0	1	0	0.5	0.55	0.64	0	0.03	0	5.21824e-08	-5.49921	down
F01_transcript_11252	1967	2002	2006	362	511	492	48.7	42.85	49.2	10.5	12.38	12.6	0.00649203	-1.33571	down
F01_transcript_11253	66	78	52	151	326	214	1.64	1.66	1.27	4.34	7.85	5.45	0.000146335	2.59803	male
F01_transcript_11260	532	679	523	6	62	58	13.12	14.48	12.79	0.2	1.51	1.5	4.62491e-06	-3.12541	down
F01_transcript_1128	642	873	673	136	87	122	6.98	8.22	7.25	1.74	0.93	1.38	0.00125458	-1.77889	down
F01_transcript_11281	190	217	207	504	628	946	4.71	4.66	5.09	14.6	15.18	24.21	1.9164e-06	2.53711	male
F01_transcript_1129	3045	3926	3290	193	475	351	33.22	37.12	35.57	2.48	5.09	3.98	2.33593e-07	-2.57412	down
F01_transcript_11292	0	0	2	345	1034	1084	0	0	0.05	9.83	24.54	27.23	1.72183e-25	10.9237	male
F01_transcript_11294	2	0	6	2285	1502	2718	0.05	0	0.15	66.23	36.34	69.56	9.93737e-24	10.4506	male
F01_transcript_1130	1171	1111	933	0	41	68	12.76	10.49	10.07	0	0.44	0.77	5.71033e-12	-4.28106	down
F01_transcript_11308	376	513	373	11	0	9	9.29	10.96	9.13	0.32	0	0.24	6.22607e-11	-5.00905	down
F01_transcript_11322	965	709	1018	59	73	75	24.03	15.27	25.13	1.73	1.79	1.94	4.64213e-07	-2.90913	down
F01_transcript_11332	59	139	46	521	465	254	1.47	2.99	1.13	15.18	11.31	6.54	0.0024026	3.29058	male
F01_transcript_11333	211	289	206	161	633	583	5.24	6.21	5.08	4.67	15.34	14.95	0.00721891	1.67409	male
F01_transcript_11334	697	517	588	12	28	40	17.27	11.08	14.44	0.35	0.68	1.02	2.68372e-08	-3.79294	down
F01_transcript_11335	622	303	658	472	1024	973	15.46	6.52	16.19	13.72	24.83	24.97	0.00470726	1.35745	male
F01_transcript_11336	864	825	862	89	150	197	21.78	17.99	21.53	2.64	3.71	5.13	0.00172546	-1.80129	down
F01_transcript_11341	1225	1079	1071	120	162	182	30.49	23.21	26.41	3.5	3.95	4.7	0.000100895	-2.07858	down
F01_transcript_11345	347	360	363	3	10	13	8.6	7.71	8.91	0.09	0.24	0.33	7.06601e-09	-4.67381	down
F01_transcript_11348	28	44	45	109	113	209	0.7	0.96	1.12	3.2	2.77	5.43	0.00041292	2.67073	male
F01_transcript_11357	821	1088	866	84	80	125	20.32	23.28	21.24	2.45	1.94	3.21	1.23107e-05	-2.44585	down
F01_transcript_11358	648	873	591	80	50	118	16.16	18.84	14.61	2.36	1.23	3.05	0.000127749	-2.2522	down
F01_transcript_1136	689	518	637	43	75	103	7.48	4.87	6.85	0.55	0.8	1.17	0.000238933	-2.32967	down
F01_transcript_11360	74	77	83	0	1	2	1.86	1.67	2.06	0	0.03	0.07	2.87875e-07	-5.6887	down
F01_transcript_11361	723	442	763	46	154	108	17.94	9.49	18.74	1.35	3.73	2.77	0.00201046	-1.94637	down
F01_transcript_11362	405	654	337	791	1621	1305	9.98	13.94	8.23	22.81	39	33.23	7.21114e-06	2.20195	male
F01_transcript_11369	4595	4427	4717	41	45	44	114.59	95.45	116.57	1.2	1.11	1.14	5.7887e-26	-5.89976	down
F01_transcript_11370	3550	3358	3750	5142	6443	6138	89.74	73.41	93.94	152.06	159.06	160.31	0.00404429	1.54034	male
F01_transcript_11375	516	420	553	116	37	64	12.86	9.03	13.65	3.39	0.91	1.67	0.00165196	-1.83313	down
F01_transcript_11381	240	306	247	18	49	42	5.84	6.45	5.96	0.54	1.18	1.07	0.00533727	-2.12311	down
F01_transcript_11383	113	183	130	15	7	0	2.79	3.88	3.16	0.45	0.18	0	6.61441e-05	-3.20351	down
F01_transcript_11385	232	205	215	277	656	526	5.77	4.41	5.3	8.05	15.93	13.53	0.000522317	1.90403	male
F01_transcript_11387	122	147	125	606	420	367	3.04	3.18	3.11	17.69	10.23	9.48	0.00701407	2.73161	male
F01_transcript_11399	72	34	98	260	473	380	1.8	0.74	2.42	7.61	11.53	9.8	3.50444e-07	3.1911	male
F01_transcript_114	698	746	751	72	107	249	4.93	4.57	5.26	0.6	0.74	1.84	0.00706298	-1.63923	down
F01_transcript_11402	1720	2080	1609	66	132	126	43.66	45.65	40.48	1.99	3.28	3.33	3.60075e-10	-3.29764	down
F01_transcript_11406	846	410	975	18	41	28	21.07	8.84	24.06	0.54	1	0.73	1.20291e-05	-3.95051	down
F01_transcript_11411	53	34	40	7	2	2	1.54	0.85	1.14	0.26	0.07	0.07	0.00105354	-2.52734	down
F01_transcript_11412	253	418	203	258	552	897	6.36	9.09	5.08	7.6	13.55	23.29	0.00396922	1.70534	male
F01_transcript_11420	1599	1947	1660	1757	3053	2735	40.25	42.38	41.42	51.74	75.06	71.13	0.00813092	1.31755	male
F01_transcript_11424	13	13	22	373	587	344	0.34	0.3	0.55	10.85	14.26	8.86	6.54245e-16	5.56687	male
F01_transcript_11428	44	50	49	5	4	5	1.11	1.08	1.22	0.15	0.11	0.15	0.0023587	-2.49857	down
F01_transcript_11434	240	149	287	3	0	0	6.02	3.24	7.15	0.09	0	0	2.21321e-11	-6.63079	down
F01_transcript_11438	1309	1366	1075	23	99	24	32.86	29.66	26.74	0.68	2.44	0.63	7.8292e-12	-3.93883	down
F01_transcript_1145	368	510	359	1444	2295	3285	4.01	4.82	3.88	18.53	24.54	37.21	3.96884e-11	3.27114	male
F01_transcript_11453	2272	5929	2572	0	17	29	57.09	128.78	64.03	0	0.42	0.77	3.06542e-10	-7.22569	down
F01_transcript_11455	478	161	542	0	1	19	11.88	3.47	13.34	0	0.04	0.51	4.34197e-05	-5.34738	down
F01_transcript_11464	359	225	303	0	10	10	8.96	4.87	7.5	0	0.26	0.26	1.38997e-08	-4.87923	down
F01_transcript_11467	896	716	804	16	160	216	22.99	15.88	20.44	0.49	4.03	5.73	0.00141339	-1.99803	down
F01_transcript_1147	402	770	436	0	116	89	4.35	7.22	4.68	0	1.23	1	0.000780116	-2.32671	down
F01_transcript_11478	3414	2936	3615	325	425	264	85.53	63.62	89.76	9.53	10.42	6.85	2.90056e-07	-2.47048	down
F01_transcript_11482	270	171	296	561	831	988	6.8	3.72	7.39	16.5	20.4	25.66	2.00068e-06	2.44282	male
F01_transcript_11484	7997	6042	7678	723	893	866	210.2	137.29	199.98	22.22	22.91	23.51	4.0659e-06	-2.33023	down
F01_transcript_11485	1023	1205	1196	1287	3082	2270	25.66	26.13	29.72	37.74	75.44	58.8	0.000349218	1.71017	male
F01_transcript_11496	85	120	78	7	17	8	2.1	2.58	1.92	0.22	0.42	0.2	0.00650949	-2.35414	down
F01_transcript_115	501	669	501	711	1037	1281	3.54	4.1	3.51	5.93	7.21	9.43	0.000895934	1.64289	male
F01_transcript_11501	869	1205	850	134	242	193	21.69	25.98	21.03	3.93	5.89	4.98	0.00390624	-1.5684	down
F01_transcript_11505	277	306	259	13	9	34	6.92	6.6	6.42	0.38	0.22	0.89	4.47083e-05	-3.14737	down
F01_transcript_11507	509	427	569	2	2	17	12.85	9.31	14.21	0.08	0.06	0.46	2.70173e-12	-5.51983	down
F01_transcript_11518	832	371	740	8	0	0	20.98	8.09	18.49	0.24	0	0	4.53994e-11	-6.74691	down
F01_transcript_11520	695	807	678	3	4	7	17.5	17.57	16.91	0.1	0.1	0.19	1.16379e-17	-6.52247	down
F01_transcript_11524	58	38	71	2	1	18	1.46	0.83	1.77	0.06	0.02	0.49	0.0096452	-2.36227	down
F01_transcript_11525	2530	2645	2528	355	450	390	64.76	58.54	64.12	10.64	11.27	10.33	9.38272e-05	-1.87069	down
F01_transcript_11526	110	90	168	24	0	0	2.78	1.97	4.21	0.73	0	0	0.000265882	-2.74704	down
F01_transcript_11527	5018	4874	5361	245	384	450	133.55	112.13	141.38	7.62	9.99	12.37	2.16611e-09	-3.05749	down
F01_transcript_11531	637	907	623	94	113	126	15.98	19.67	15.49	2.76	2.77	3.27	0.00114403	-1.88115	down
F01_transcript_11533	300	416	315	27	85	55	7.57	9.06	7.87	0.81	2.11	1.46	0.0088286	-1.88094	down
F01_transcript_11544	448	288	461	37	78	94	11.26	6.27	11.49	1.09	1.93	2.46	0.0098121	-1.80464	down
F01_transcript_11548	784	660	828	4	144	148	19.79	14.4	20.71	0.13	3.57	3.88	0.000263275	-2.3302	down
F01_transcript_1155	1210	1444	1311	86	135	186	13.18	13.63	14.15	1.1	1.44	2.11	2.35138e-06	-2.52368	down
F01_transcript_11556	32	24	68	0	0	0	0.82	0.52	1.7	0	0	0	0.000102152	#NAME?	down
F01_transcript_1156	264	229	234	9	3	0	2.88	2.17	2.53	0.12	0.04	0	7.41501e-09	-4.83947	down
F01_transcript_11563	79	65	67	227	218	243	1.99	1.42	1.68	6.7	5.37	6.34	0.000278048	2.53285	male
F01_transcript_11574	1807	1781	1797	2	14	28	45	38.35	44.36	0.08	0.35	0.73	2.09139e-24	-6.30481	down
F01_transcript_11576	404	628	442	46	113	53	10.18	13.68	11.05	1.38	2.79	1.38	0.00199128	-2.0069	down
F01_transcript_11580	185	165	85	363	542	480	4.56	3.53	2.08	10.45	13.04	12.22	2.4122e-05	2.46925	male
F01_transcript_11585	1423	1337	1358	51	116	134	36.23	29.42	34.25	1.55	2.9	3.54	2.38425e-08	-3.04863	down
F01_transcript_11586	1098	1300	1219	19	66	32	27.78	28.43	30.55	0.57	1.64	0.84	8.10778e-13	-4.20972	down
F01_transcript_11591	383	425	389	0	0	0	9.67	9.28	9.73	0	0	0	4.61765e-18	#NAME?	down
F01_transcript_11593	2347	2328	2229	429	644	562	58.59	50.25	55.13	12.53	15.71	14.51	0.00853314	-1.28445	down
F01_transcript_11595	89	71	96	4	8	16	2.27	1.57	2.44	0.13	0.22	0.43	0.0056067	-2.50219	down
F01_transcript_116	5173	5248	5120	7968	11165	10439	36.62	32.21	35.91	66.55	77.67	76.97	0.00203358	1.72596	male
F01_transcript_1160	180	374	244	12	19	26	1.97	3.56	2.66	0.17	0.2	0.31	9.53827e-05	-3.02432	down
F01_transcript_11602	740	1013	806	110	200	170	18.55	21.96	20.02	3.23	4.91	4.41	0.00376557	-1.62924	down
F01_transcript_11605	60	73	62	761	851	2091	1.53	1.6	1.57	22.39	20.9	54.33	9.73483e-08	4.99871	male
F01_transcript_11617	80	68	61	1017	2102	1658	2.02	1.49	1.53	30.07	51.89	43.3	1.29324e-22	5.27326	male
F01_transcript_11625	28	36	23	76	144	98	0.71	0.79	0.58	2.25	3.57	2.57	0.000858691	2.66666	male
F01_transcript_1163	83	119	83	29	0	0	0.91	1.13	0.9	0.38	0	0	0.00344878	-2.07202	down
F01_transcript_11642	622	323	545	4	45	0	15.7	7.06	13.63	0.14	1.13	0	1.03088e-07	-4.25104	down
F01_transcript_11646	1121	907	1085	83	258	171	28.6	20.01	27.43	2.5	6.45	4.53	0.000755316	-1.88272	down
F01_transcript_11656	1166	1371	1135	98	214	243	29.67	30.16	28.62	2.92	5.32	6.39	0.00023918	-1.98515	down
F01_transcript_11657	377	616	360	1242	1151	883	9.54	13.5	9.05	36.78	28.46	23.1	0.00172923	2.16947	male
F01_transcript_11658	326	254	315	18	34	76	8.14	5.49	7.79	0.53	0.84	1.96	0.00525189	-2.11764	down
F01_transcript_1166	5572	9772	5616	583	995	1430	61.21	93.01	61.12	7.55	10.73	16.34	8.24172e-05	-2.03159	down
F01_transcript_11667	842	2659	868	21375	23811	17763	21.36	58.28	21.81	633.78	589.45	465.21	2.97929e-13	4.75134	male
F01_transcript_11669	4224	4029	4083	15073	18991	12573	107.9	88.98	103.36	450.3	473.69	331.77	3.92662e-06	2.75206	male
F01_transcript_11674	525	550	469	70	81	115	13.42	12.16	11.88	2.12	2.05	3.06	0.00583469	-1.74508	down
F01_transcript_11675	930	938	892	16	17	44	23.62	20.6	22.45	0.48	0.42	1.15	2.56753e-12	-4.41869	down
F01_transcript_11692	1080	1005	949	0	0	0	27.3	21.96	23.78	0	0	0	2.07674e-30	#NAME?	down
F01_transcript_11697	475	495	514	11	29	78	12.07	10.89	12.94	0.36	0.72	2.05	1.94625e-05	-2.99004	down
F01_transcript_11700	500	476	516	2	23	7	12.73	10.47	13.02	0.07	0.58	0.2	1.42126e-10	-4.87351	down
F01_transcript_11707	1380	2296	1197	34	72	103	35.07	50.44	30.16	1.04	1.81	2.71	4.77026e-12	-3.79504	down
F01_transcript_11708	465	477	482	43	34	44	11.83	10.5	12.16	1.3	0.85	1.17	3.54294e-05	-2.70783	down
F01_transcript_1171	2453	3196	2522	161	289	432	26.76	30.21	27.25	2.07	3.09	4.91	8.31371e-07	-2.46642	down
F01_transcript_11715	212	329	278	0	0	20	5.48	7.34	7.12	0	0	0.54	5.12853e-08	-4.76794	down
F01_transcript_11717	204	537	187	8	0	0	5.18	11.75	4.71	0.24	0	0	3.04407e-06	-5.5992	down
F01_transcript_11725	18534	19794	18710	105964	139545	148465	492.75	454.9	492.9	3293.11	3621.4	4075.55	1.43073e-05	3.58614	male
F01_transcript_11731	1946	2328	1937	158	157	160	50.26	52	49.6	4.79	3.96	4.29	7.57303e-09	-2.86367	down
F01_transcript_11737	974	2089	904	130	371	211	24.65	45.69	22.67	3.85	9.18	5.52	0.00948748	-1.69174	down
F01_transcript_1174	384	692	430	0	60	27	4.21	6.57	4.67	0	0.66	0.31	1.34646e-06	-3.46367	down
F01_transcript_11740	29	69	30	1060	1594	2216	0.73	1.5	0.75	31.08	39.02	57.39	4.24587e-27	6.05108	male
F01_transcript_11741	332	440	316	277	673	762	8.63	9.89	8.14	8.42	17.08	20.45	0.00677637	1.39117	male
F01_transcript_11742	6	7	1	29	50	52	0.16	0.18	0.03	0.89	1.26	1.37	6.97174e-06	4.01891	male
F01_transcript_11754	953	1315	1181	9	209	108	24.38	29.07	29.93	0.29	5.24	2.87	1.79245e-06	-2.75154	down
F01_transcript_11758	3570	3882	3699	241	1009	812	90.6	85.17	93.01	7.17	25.02	21.31	0.000878256	-1.73523	down
F01_transcript_11763	600	932	612	171	98	141	15.33	20.56	15.49	5.12	2.46	3.73	0.00576766	-1.47925	down
F01_transcript_11770	7	40	10	84	159	235	0.2	0.89	0.25	2.53	3.97	6.21	7.93381e-07	3.87605	male
F01_transcript_11773	27	33	28	1	0	0	0.69	0.74	0.72	0.04	0	0	8.45152e-08	-5.24333	down
F01_transcript_11777	333	343	347	0	0	25	8.54	7.6	8.82	0	0	0.67	1.04436e-08	-4.7819	down
F01_transcript_11780	545	627	595	12	34	39	13.87	13.79	15.01	0.37	0.85	1.04	7.63149e-08	-3.66459	down
F01_transcript_11781	1694	1459	1719	64	54	81	46.05	34.28	46.3	2.04	1.45	2.29	1.48294e-12	-3.79512	down
F01_transcript_11790	1471	1423	1566	87	147	238	37.92	31.7	40	2.65	3.71	6.35	2.16881e-06	-2.50956	down
F01_transcript_11792	655	709	701	1206	2605	2393	16.64	15.58	17.65	35.85	64.61	62.8	1.01886e-06	2.33712	male
F01_transcript_11793	248	219	296	23	35	50	6.34	4.83	7.48	0.69	0.88	1.32	0.00628576	-2.07482	down
F01_transcript_11798	42	130	62	0	0	13	1.08	2.87	1.58	0	0	0.35	0.0014946	-3.54932	down
F01_transcript_1180	143	161	153	246	495	528	1.53	1.49	1.62	3.1	5.2	5.88	0.000123733	2.22298	male
F01_transcript_11800	573	663	627	0	99	94	14.64	14.64	15.87	0	2.48	2.5	8.04978e-05	-2.65568	down
F01_transcript_11802	747	1068	802	36	97	137	19.09	23.6	20.31	1.1	2.42	3.62	1.67869e-05	-2.56125	down
F01_transcript_11806	440	370	474	33	45	71	11.28	8.21	12.05	1	1.13	1.88	0.000563937	-2.35729	down
F01_transcript_11807	2573	2808	2720	17	57	55	68.6	64.69	71.86	0.54	1.49	1.52	2.67284e-21	-5.26541	down
F01_transcript_1181	68	53	72	191	407	893	0.75	0.51	0.79	2.47	4.38	10.17	0.000936252	3.6277	male
F01_transcript_1182	789	1322	860	82	81	57	8.56	12.43	9.24	1.05	0.87	0.65	2.00746e-07	-2.86636	down
F01_transcript_11821	154	202	165	15	20	15	3.97	4.5	4.21	0.47	0.5	0.42	0.00148538	-2.5505	down
F01_transcript_11823	2698	3084	2914	446	788	813	74.7	73.8	79.95	14.43	21.29	23.23	0.0084032	-1.32018	down
F01_transcript_11827	30	48	36	0	0	0	0.79	1.09	0.94	0	0	0	7.05261e-09	#NAME?	down
F01_transcript_11833	84	86	90	183	412	397	2.14	1.89	2.26	5.43	10.18	10.39	1.94179e-05	2.67196	male
F01_transcript_11836	207	187	173	1513	1562	1419	5.23	4.1	4.34	44.71	38.54	37.02	1.85608e-13	3.8251	male
F01_transcript_11845	53	89	46	173	351	516	1.36	1.98	1.18	5.18	8.78	13.64	4.58692e-07	3.21862	male
F01_transcript_11846	1626	1853	1730	38	61	77	41.49	40.88	43.75	1.13	1.52	2.03	4.80683e-14	-4.12446	down
F01_transcript_11851	94	76	108	0	0	11	2.42	1.7	2.76	0	0	0.29	3.15965e-05	-4.09887	down
F01_transcript_11857	332	574	286	1342	1582	1681	8.16	12.21	6.98	38.6	37.97	42.69	3.00368e-08	2.78999	male
F01_transcript_11858	122	81	97	0	2	2	3.18	1.83	2.51	0	0.05	0.05	2.05502e-07	-5.63417	down
F01_transcript_11859	84	144	92	102	369	389	2.17	3.21	2.35	3.08	9.3	10.37	0.0011654	2.14481	male
F01_transcript_1186	1557	1566	1562	14	94	109	16.99	14.81	16.89	0.19	1.01	1.25	1.6493e-11	-3.77833	down
F01_transcript_11866	4828	5213	4855	8850	14070	10641	124.52	116.23	124.09	266.91	354.31	283.47	0.000479798	1.97105	male
F01_transcript_1187	326	263	344	58	29	46	3.57	2.49	3.74	0.76	0.32	0.53	0.00419014	-1.92381	down
F01_transcript_11873	57	82	34	0	4	11	1.49	1.85	0.88	0	0.11	0.29	0.00157272	-2.90852	down
F01_transcript_11877	91	93	81	0	0	0	2.36	2.09	2.07	0	0	0.01	1.25967e-09	#NAME?	down
F01_transcript_11884	1903	2466	1969	276	436	455	48.98	54.88	50.22	8.31	10.96	12.1	0.000786815	-1.65538	down
F01_transcript_11887	142	156	135	625	1273	942	3.65	3.47	3.44	18.8	31.96	25.02	3.56606e-11	3.48626	male
F01_transcript_11914	375	317	435	21	40	51	9.76	7.13	11.21	0.66	1.01	1.38	0.000276315	-2.60224	down
F01_transcript_11918	535	715	617	46	35	24	13.83	15.96	15.78	1.4	0.91	0.66	2.25126e-07	-3.23606	down
F01_transcript_11921	1065	1692	1182	31	132	170	27.63	37.93	30.37	0.95	3.37	4.56	2.50223e-07	-2.87104	down
F01_transcript_11925	11010	10663	10921	345	249	319	283.41	237.29	278.57	10.4	6.27	8.5	2.00665e-15	-4.29644	down
F01_transcript_1193	15	45	23	61	109	182	0.17	0.43	0.26	0.8	1.17	2.07	0.000266761	2.85534	male
F01_transcript_11931	26	19	20	376	560	649	0.68	0.43	0.53	11.38	14.13	17.33	1.12498e-16	5.37105	male
F01_transcript_11933	161	231	199	310	505	432	4.13	5.12	5.06	9.3	12.65	11.45	0.00139976	1.87476	male
F01_transcript_11938	144	128	132	0	15	0	3.6	2.77	3.26	0	0.37	0	1.22204e-05	-4.11007	down
F01_transcript_11939	953	1072	1016	72	250	231	23.81	23.14	25.14	2.11	6.1	5.96	0.00211976	-1.75113	down
F01_transcript_11940	3072	1727	3235	418	360	421	78.51	38.17	81.92	12.52	9	11.12	0.000780784	-1.92308	down
F01_transcript_11941	480	425	525	41	18	26	12.24	9.37	13.29	1.25	0.46	0.71	1.55775e-06	-3.1536	down
F01_transcript_11956	709	834	661	2422	3342	2696	18.27	18.58	16.87	72.94	84.05	71.72	5.77857e-08	2.75907	male
F01_transcript_11958	268	219	302	0	0	6	6.89	4.87	7.67	0	0	0.18	5.05881e-11	-6.47754	down
F01_transcript_1196	1756	2258	1723	141	253	221	19.3	21.49	18.75	1.83	2.73	2.52	1.28541e-06	-2.43769	down
F01_transcript_11961	2300	1603	2337	253	606	567	61.38	36.99	61.81	7.89	15.8	15.65	0.00648869	-1.40936	down
F01_transcript_11973	1298	2236	1476	28	111	54	33.55	49.95	37.82	0.86	2.82	1.47	6.87392e-13	-3.95102	down
F01_transcript_11978	5	4	23	38	78	46	0.13	0.09	0.58	1.13	1.94	1.21	0.000287143	3.08627	male
F01_transcript_11979	35	77	33	660	1240	1126	0.9	1.73	0.85	19.94	31.28	30.04	5.45902e-20	5.1883	male
F01_transcript_11982	445	286	481	53	56	65	11.52	6.41	12.35	1.62	1.42	1.75	0.00262576	-2.00257	down
F01_transcript_11983	5283	4379	5127	163	70	106	138.8	99.45	133.49	5.03	1.8	2.88	2.78991e-18	-4.53049	down
F01_transcript_11985	1894	1864	1954	456	454	440	49.08	41.76	50.18	13.82	11.49	11.78	0.00850163	-1.242	down
F01_transcript_11987	731	786	740	1220	1908	1677	18.88	17.55	18.94	36.85	48.12	44.74	0.000112857	1.88087	male
F01_transcript_11992	818	795	814	1114	1431	1174	21.21	17.82	20.91	33.77	36.23	31.44	0.0045987	1.43233	male
F01_transcript_120	609	691	611	531	1024	1189	4.33	4.25	4.3	4.45	7.15	8.8	0.00846396	1.27173	male
F01_transcript_1200	342	435	310	34	59	68	3.75	4.14	3.37	0.44	0.64	0.78	0.00463268	-1.98588	down
F01_transcript_12000	215	300	257	22	44	52	5.57	6.73	6.62	0.68	1.13	1.41	0.00992171	-1.95851	down
F01_transcript_12001	779	1075	966	15	137	198	20.47	24.41	25.16	0.49	3.53	5.38	8.15798e-05	-2.36482	down
F01_transcript_12005	2031	2077	2075	181	173	208	52.79	46.67	53.45	5.52	4.39	5.59	9.44743e-08	-2.63093	down
F01_transcript_12007	156	123	43	0	0	0	4.04	2.75	1.11	0	0	0	1.29179e-06	#NAME?	down
F01_transcript_1201	511	588	474	7	10	32	5.6	5.59	5.15	0.09	0.11	0.36	2.97983e-09	-4.30059	down
F01_transcript_12010	154	167	151	0	3	0	4.04	3.79	3.92	0	0.08	0	1.93356e-09	-6.64835	down
F01_transcript_12011	18	4	20	1593	4515	3903	0.48	0.11	0.53	48.06	113.71	103.99	1.44284e-29	8.57371	male
F01_transcript_12013	484	899	441	37	118	91	12.52	20.09	11.31	1.14	2.98	2.44	0.000781245	-2.13703	down
F01_transcript_12015	214	594	220	0	9	3	5.64	13.5	5.74	0	0.24	0.09	7.38357e-06	-5.74159	down
F01_transcript_12018	2075	2637	2121	36	52	106	53.83	59.13	54.52	1.09	1.32	2.84	3.59228e-16	-4.39611	down
F01_transcript_12027	73	72	69	0	7	6	1.9	1.62	1.78	0	0.2	0.18	0.000292854	-3.42875	down
F01_transcript_12033	23	0	0	93	402	369	0.6	0	0	2.85	10.18	9.88	1.85197e-08	5.83562	male
F01_transcript_12041	393	558	435	39	19	35	10.24	12.57	11.25	1.19	0.5	0.95	5.94488e-06	-2.99714	down
F01_transcript_12042	2576	2555	2399	42	127	205	65.5	56.16	60.44	1.26	3.17	5.39	4.19104e-12	-3.64785	down
F01_transcript_12049	724	908	544	784	1506	1023	18.28	19.82	13.62	23.16	37.11	26.69	0.00468832	1.40197	male
F01_transcript_1205	21	129	52	160	312	276	0.23	1.24	0.57	2.07	3.36	3.15	7.56648e-05	2.7174	male
F01_transcript_12050	4	19	9	194	97	108	0.11	0.42	0.24	5.85	2.44	2.88	0.00217799	4.62815	male
F01_transcript_12054	152	108	0	651	737	708	3.93	2.41	0	19.7	18.61	18.91	1.57072e-11	3.84128	male
F01_transcript_12063	2106	2204	2099	421	552	508	58.48	52.89	57.76	13.65	14.95	14.58	0.00693524	-1.30462	down
F01_transcript_12075	718	818	742	751	1519	1587	18.67	18.39	19.11	22.84	38.56	42.61	0.00141193	1.51135	male
F01_transcript_12076	1638	1547	1643	18	213	292	42.64	34.81	42.37	0.56	5.42	7.86	2.50672e-06	-2.5802	down
F01_transcript_12082	269	254	307	22	15	20	6.95	5.67	7.86	0.66	0.38	0.53	5.31623e-05	-3.00153	down
F01_transcript_12087	831	777	902	10	8	9	21.47	17.34	23.07	0.32	0.22	0.26	1.15584e-16	-5.68375	down
F01_transcript_12105	452	631	442	793	772	843	12.72	15.34	12.32	26.05	21.18	24.47	0.00493138	1.50943	male
F01_transcript_12106	877	321	826	0	23	2	22.86	7.23	21.32	0	0.6	0.08	1.10046e-06	-5.73592	down
F01_transcript_12109	36	59	21	0	3	0	0.94	1.33	0.55	0	0.09	0	1.76341e-05	-4.59323	down
F01_transcript_12111	838	713	867	160	142	182	22.03	16.21	22.59	4.92	3.65	4.94	0.00611704	-1.49565	down
F01_transcript_12116	2621	2822	2769	1	11	61	67.96	63.25	71.16	0.04	0.28	1.65	4.68955e-26	-6.21701	down
F01_transcript_1212	1251	1205	1164	74	167	270	13.78	11.5	12.7	0.97	1.81	3.1	0.000120648	-2.1193	down
F01_transcript_12128	636	596	533	77	81	102	16.58	13.44	13.77	2.37	2.07	2.76	0.00136766	-1.95228	down
F01_transcript_12129	14027	14454	14027	434	723	1090	383.24	341.32	379.77	13.88	19.3	30.74	2.54186e-10	-3.50008	down
F01_transcript_1213	353	408	361	10	10	11	3.9	3.9	3.96	0.13	0.12	0.13	1.35231e-08	-4.34189	down
F01_transcript_12143	675	706	676	31	18	23	17.63	15.94	17.5	0.95	0.46	0.62	8.19693e-10	-3.939	down
F01_transcript_12144	485	620	522	30	110	107	12.7	14.04	13.55	0.94	2.83	2.91	0.00240229	-2.01241	down
F01_transcript_12153	149	131	159	198	343	409	3.93	2.99	4.16	6.11	8.83	11.11	0.0022832	1.86045	male
F01_transcript_12158	2265	2663	2259	164	398	312	59.85	60.83	59.15	5.09	10.28	8.52	4.73724e-06	-2.28677	down
F01_transcript_12163	132	133	83	1	4	15	3.44	3.01	2.15	0.03	0.12	0.42	0.000177714	-3.48722	down
F01_transcript_1217	80	99	82	4	4	3	0.89	0.95	0.9	0.06	0.05	0.04	4.54687e-05	-3.69975	down
F01_transcript_12182	56	105	69	150	285	313	1.5	2.41	1.82	4.66	7.39	8.59	0.000206865	2.47756	male
F01_transcript_12183	1929	2056	1793	145	296	299	50.3	46.33	46.34	4.44	7.55	8.07	1.26597e-05	-2.21332	down
F01_transcript_12189	1211	1789	1268	3654	3888	4108	32.08	40.97	33.3	113.12	100.51	112.33	1.1696e-05	2.29094	male
F01_transcript_12193	8950	10635	8517	127	239	147	233.43	239.77	220.12	3.9	6.11	3.97	4.70893e-19	-4.97879	down
F01_transcript_12197	6956	7311	6658	918	768	699	197.02	178.93	186.86	30.38	21.23	20.45	3.7967e-06	-2.25975	down
F01_transcript_12198	493	629	461	18	23	5	12.82	14.15	11.9	0.55	0.59	0.15	1.42525e-09	-4.20664	down
F01_transcript_1220	209	460	176	24	54	12	2.31	4.38	1.92	0.31	0.59	0.14	0.00267452	-2.37787	down
F01_transcript_12203	3333	4507	3300	117	115	93	95.07	111.07	93.25	3.9	3.21	2.74	1.35142e-16	-4.22831	down
F01_transcript_12205	229	290	229	1022	853	709	6.03	6.59	5.96	31.39	21.87	19.22	0.00073227	2.67751	male
F01_transcript_12206	1289	1776	1358	107	124	126	34.17	40.7	35.67	3.34	3.21	3.46	6.62894e-08	-2.80095	down
F01_transcript_12213	602	680	732	38	305	0	15.77	15.4	19	1.19	7.81	0	0.00395819	-1.83241	down
F01_transcript_12214	2174	2693	2216	200	247	249	57.04	61.07	57.62	6.14	6.35	6.75	2.34687e-07	-2.52964	down
F01_transcript_12216	450	550	412	13	13	16	11.81	12.48	10.72	0.4	0.33	0.43	4.56873e-09	-4.24017	down
F01_transcript_12217	658	1484	650	31	26	54	17.15	33.41	16.77	0.96	0.66	1.48	2.78059e-06	-3.81647	down
F01_transcript_12219	1020	766	777	0	0	121	26.76	17.38	20.2	0	0	3.29	3.253e-09	-3.84131	down
F01_transcript_12220	841	896	865	0	0	0	21.91	20.17	22.33	0	0	0	9.00795e-28	#NAME?	down
F01_transcript_12223	497	713	558	772	1894	1281	12.95	16.05	14.4	23.53	48.17	34.46	6.19431e-05	1.92625	male
F01_transcript_12231	3622	3686	3682	169	248	256	94.43	83.06	95.12	5.16	6.33	6.91	9.81691e-11	-3.24511	down
F01_transcript_12233	74	97	141	0	10	0	1.95	2.21	3.65	0	0.25	0	9.59474e-06	-4.31929	down
F01_transcript_12239	27	52	30	0	0	0	0.71	1.19	0.79	0	0	0	6.51685e-09	#NAME?	down
F01_transcript_1224	1249	1685	1178	151	199	359	13.84	16.17	12.92	1.98	2.16	4.14	0.000717755	-1.76882	down
F01_transcript_12241	758	1008	732	0	0	2	19.76	22.7	18.9	0	0	0.07	5.87889e-25	-9.6999	down
F01_transcript_12249	445	507	519	1	10	22	11.64	11.46	13.44	0.06	0.28	0.59	2.60927e-10	-4.85666	down
F01_transcript_12250	240	303	288	451	582	592	6.28	6.86	7.45	13.78	14.84	15.97	0.00136065	1.77626	male
F01_transcript_12252	290	440	289	3	0	0	7.56	9.92	7.46	0.1	0	0	3.62375e-14	-7.18017	down
F01_transcript_12253	522	818	600	0	3	19	13.65	18.48	15.56	0	0.09	0.54	2.0232e-14	-5.86089	down
F01_transcript_1226	1046	938	1266	189	128	192	11.49	8.94	13.78	2.45	1.38	2.2	0.000375377	-1.82566	down
F01_transcript_12265	179	311	216	1284	1271	1194	4.69	7.04	5.6	39.29	32.48	32.28	4.82306e-10	3.2757	male
F01_transcript_12270	99	152	150	2	19	0	2.69	3.56	4.05	0.09	0.52	0	8.52884e-05	-3.53424	down
F01_transcript_12271	90	66	52	2	2	2	2.39	1.51	1.38	0.06	0.05	0.06	7.56217e-06	-4.28473	down
F01_transcript_1228	1337	1824	1309	957	2553	2781	15.03	17.76	14.57	12.67	28.15	32.49	0.00831997	1.22498	male
F01_transcript_12282	357	769	382	1	4	1	9.41	17.52	9.97	0.03	0.1	0.03	1.3737e-14	-7.19164	down
F01_transcript_12285	25799	24792	25437	1249	1761	1461	691.4	574.31	675.52	39.14	46.07	40.42	1.50434e-08	-3.2847	down
F01_transcript_12295	79	71	82	173	265	272	2.07	1.61	2.13	5.3	6.78	7.36	0.000391364	2.38722	male
F01_transcript_12302	27	25	28	198	436	584	0.72	0.58	0.75	6.06	11.15	15.79	2.3182e-12	4.64502	male
F01_transcript_12304	114	347	163	1	3	16	3.08	8.11	4.38	0.04	0.1	0.45	8.17369e-05	-4.29264	down
F01_transcript_12306	3653	3292	3727	600	641	791	95.69	74.54	96.74	18.38	16.39	21.4	0.00104892	-1.58735	down
F01_transcript_12325	2121	2200	2012	427	555	395	55.84	50.07	52.51	13.16	14.28	10.76	0.00389465	-1.37269	down
F01_transcript_12350	276	107	241	24	23	5	7.25	2.44	6.26	0.74	0.59	0.14	0.00155916	-2.69286	down
F01_transcript_12352	198	239	188	0	2	2	5.23	5.46	4.92	0	0.05	0.05	2.45097e-10	-6.66861	down
F01_transcript_12353	39829	41932	39808	4478	6994	5641	1056.8	961.74	1046.66	138.89	181.16	154.56	0.000864257	-2.03256	down
F01_transcript_1236	940	1140	957	62	262	297	10.42	10.94	10.51	0.81	2.85	3.43	0.00591677	-1.60178	down
F01_transcript_12362	1966	1864	2055	4	25	16	51.95	42.58	53.8	0.12	0.66	0.46	1.71554e-25	-6.35363	down
F01_transcript_12363	107	57	104	4	15	6	2.84	1.31	2.72	0.15	0.4	0.16	0.00247888	-2.71207	down
F01_transcript_12365	0	2	4	644	1502	1135	0	0.06	0.13	20.33	39.61	31.65	4.50081e-41	9.85782	male
F01_transcript_12371	1108	1633	1073	255	207	206	29.3	37.33	28.12	7.91	5.36	5.64	0.000854822	-1.62619	down
F01_transcript_12372	429	621	488	42	82	76	11.36	14.21	12.8	1.3	2.12	2.09	0.000860999	-2.16969	down
F01_transcript_12373	1261	1197	1318	197	274	294	33.31	27.33	34.51	6.08	7.07	8.02	0.0033833	-1.51892	down
F01_transcript_12380	5058	5203	5356	79	171	108	145.73	129.54	152.92	2.68	4.82	3.21	3.729e-18	-4.6769	down
F01_transcript_12387	1468	1442	1364	165	280	237	38.78	32.93	35.7	5.1	7.22	6.46	0.000277177	-1.86712	down
F01_transcript_12394	510	408	477	12	18	45	13.43	9.29	12.47	0.37	0.48	1.23	8.3995e-07	-3.51518	down
F01_transcript_12398	1155	1230	1115	269	89	79	30.63	28.2	29.31	8.36	2.31	2.18	2.60385e-05	-1.99191	down
F01_transcript_12402	637	623	625	24	65	88	16.76	14.18	16.3	0.77	1.68	2.42	2.8965e-05	-2.71159	down
F01_transcript_12407	2048	1826	2053	271	235	262	55.46	42.74	55.09	8.59	6.21	7.33	1.21338e-05	-2.10495	down
F01_transcript_12416	343	173	399	0	2	0	9.11	3.98	10.5	0	0.06	0	7.20311e-11	-8.22108	down
F01_transcript_12417	2143	2627	2287	379	319	380	56.03	59.38	59.26	11.59	8.15	10.27	8.0987e-05	-1.85532	down
F01_transcript_1242	370	474	381	24	23	15	4.1	4.56	4.19	0.31	0.25	0.18	1.07049e-06	-3.41832	down
F01_transcript_12437	23	42	92	76	187	103	0.63	0.97	2.41	2.37	4.84	2.81	0.0083786	1.97784	male
F01_transcript_12448	463	864	457	0	153	110	12.36	19.9	12.07	0	3.99	3.03	0.00178042	-2.11524	down
F01_transcript_12455	253	183	173	6	0	46	6.74	4.22	4.56	0.2	0	1.28	0.000560095	-2.89747	down
F01_transcript_12459	165	78	142	14	2	12	4.44	1.83	3.78	0.46	0.07	0.34	0.000469687	-2.88071	down
F01_transcript_12462	880	718	876	101	149	45	23.54	16.6	23.22	3.17	3.9	1.25	6.64816e-05	-2.22323	down
F01_transcript_12469	1065	1111	1047	44	257	395	26.79	24.16	26.09	1.32	6.33	10.27	0.00844723	-1.56075	down
F01_transcript_12479	1360	523	1390	2	60	120	36.05	12	36.51	0.07	1.58	3.28	0.000512148	-3.59879	down
F01_transcript_1248	60	27	46	267	550	520	0.67	0.26	0.51	3.49	5.99	5.99	9.66099e-11	4.0517	male
F01_transcript_12480	299	347	321	29	36	51	8	8	8.49	0.92	0.96	1.41	0.00152133	-2.27442	down
F01_transcript_12488	70	116	67	437	558	557	1.87	2.68	1.77	13.63	14.54	15.35	8.07888e-09	3.44701	male
F01_transcript_1249	126	180	97	116	435	323	1.39	1.72	1.06	1.52	4.7	3.7	0.00435582	1.84801	male
F01_transcript_12511	671	824	572	0	0	33	17.2	18.26	14.54	0	0	0.9	2.42416e-13	-5.38393	down
F01_transcript_1252	865	649	774	39	11	47	9.59	6.23	8.5	0.52	0.13	0.54	2.16401e-09	-3.70216	down
F01_transcript_12522	1708	1525	1693	20	24	48	45.28	34.96	44.49	0.64	0.63	1.34	4.48394e-18	-4.99432	down
F01_transcript_12525	2105	2467	1946	132	393	335	57.41	58.14	52.59	4.23	10.47	9.45	1.60434e-05	-2.19211	down
F01_transcript_12533	449	196	411	35	20	37	12.54	4.73	11.36	1.17	0.55	1.08	0.00053981	-2.69077	down
F01_transcript_12539	773	277	892	0	28	71	20.49	6.37	23.44	0	0.74	1.96	0.00122427	-3.73881	down
F01_transcript_12545	841	175	1007	0	14	0	22.32	4.02	26.49	0	0.37	0	9.53021e-05	-6.57877	down
F01_transcript_1255	408	583	496	3	33	62	4.53	5.61	5.46	0.05	0.37	0.72	4.22917e-06	-3.28922	down
F01_transcript_12555	366	510	410	17	43	58	10.58	12.74	11.73	0.59	1.21	1.73	0.000111401	-2.72442	down
F01_transcript_12563	491	510	600	0	0	23	13.21	11.87	15.99	0	0	0.65	1.83288e-12	-5.55091	down
F01_transcript_12568	234	330	209	2	4	0	6.27	7.65	5.56	0.06	0.12	0	8.27265e-11	-6.13256	down
F01_transcript_12578	4420	3839	4168	3	10	14	118.36	88.86	110.59	0.12	0.28	0.41	1.50541e-37	-8.1676	down
F01_transcript_12589	855	623	830	6	25	21	24.17	15.22	23.25	0.2	0.7	0.63	1.72469e-12	-4.79041	down
F01_transcript_12591	15	96	4	57	138	103	0.42	2.28	0.11	1.83	3.7	2.93	0.00616691	2.22828	male
F01_transcript_12595	424	348	431	30	19	29	11.43	8.11	11.51	0.94	0.5	0.81	7.82931e-06	-3.09069	down
F01_transcript_12596	173	96	100	1	0	6	4.66	2.25	2.68	0.05	0	0.17	4.87885e-07	-5.0567	down
F01_transcript_12597	111	151	124	376	652	545	3.02	3.53	3.33	11.86	17.17	15.16	9.05768e-07	2.81794	male
F01_transcript_12599	1709	1510	1763	172	213	354	46.08	35.19	47.08	5.42	5.62	9.86	9.19339e-05	-1.99331	down
F01_transcript_1260	659	838	710	111	152	152	7.31	8.06	7.8	1.45	1.65	1.75	0.00510789	-1.60596	down
F01_transcript_12605	489	428	517	29	24	28	13.11	9.94	13.74	0.91	0.63	0.77	1.03071e-06	-3.30168	down
F01_transcript_1261	9825	13035	10355	593	817	969	112.05	128.81	117	7.96	9.14	11.49	1.17271e-08	-3.0099	down
F01_transcript_12613	77	87	77	0	8	13	2.09	2.03	2.05	0	0.22	0.36	0.00190187	-2.91438	down
F01_transcript_12616	6591	6621	6730	180	355	195	179.27	155.64	181.39	5.74	9.42	5.47	5.1554e-14	-3.98364	down
F01_transcript_12617	1173	1132	1180	72	184	425	31.7	26.44	31.61	2.28	4.87	11.87	0.00314191	-1.68402	down
F01_transcript_1263	724	837	744	93	140	219	7.99	8.01	8.14	1.21	1.52	2.51	0.00656512	-1.5957	down
F01_transcript_12630	152	55	238	0	0	0	4.1	1.29	6.35	0	0	0	6.64655e-06	#NAME?	down
F01_transcript_1264	127	186	128	263	829	670	1.43	1.81	1.42	3.46	9.1	7.79	5.11867e-06	2.73567	male
F01_transcript_1265	260	201	230	1	7	1	2.9	1.94	2.53	0.01	0.08	0.01	2.91178e-09	-5.56008	down
F01_transcript_12652	257	306	304	367	595	627	6.94	7.15	8.14	11.59	15.69	17.49	0.00240528	1.64926	male
F01_transcript_12655	3928	3491	3841	83	24	184	105.91	81.36	102.62	2.64	0.64	5.14	1.22261e-17	-4.4902	down
F01_transcript_12666	46	69	64	9	0	0	1.26	1.63	1.73	0.31	0	0	9.87706e-05	-3.09406	down
F01_transcript_12667	11	17	0	33	409	591	0.3	0.4	0	1.04	10.79	16.48	0.000906142	5.88262	male
F01_transcript_12669	464	886	412	0	23	37	12.52	20.66	11.01	0	0.62	1.06	8.38712e-09	-4.24037	down
F01_transcript_12671	1835	1999	1657	0	6	11	49.6	46.71	44.39	0	0.16	0.33	1.36717e-30	-7.73118	down
F01_transcript_12676	25	39	35	62	83	133	0.7	0.91	0.95	1.95	2.18	3.69	0.00455086	2.2637	male
F01_transcript_1268	1250	1055	1356	51	116	33	13.97	10.21	15.01	0.67	1.27	0.38	8.82769e-10	-3.40296	down
F01_transcript_12690	196	265	192	29	22	44	5.29	6.17	5.11	0.93	0.59	1.23	0.00945801	-1.95408	down
F01_transcript_12695	295	327	354	6	5	14	7.92	7.58	9.41	0.21	0.15	0.4	1.9775e-08	-4.52036	down
F01_transcript_12699	0	26	0	98	112	74	0	0.61	0	3.1	2.97	2.08	1.18338e-06	4.4436	male
F01_transcript_12703	3961	4162	3864	186	156	198	112.44	102.09	108.67	6.17	4.33	5.8	4.84103e-13	-3.62785	down
F01_transcript_12712	82	130	123	986	1838	1699	2.16	2.97	3.22	30.34	47.22	46.18	5.67809e-18	4.53186	male
F01_transcript_12716	532	516	504	97	58	113	14.4	12.06	13.5	3.07	1.55	3.16	0.00549779	-1.68547	down
F01_transcript_12717	39	44	71	0	0	4	1.06	1.03	1.92	0	0	0.11	3.79503e-06	-4.70093	down
F01_transcript_12718	215	156	221	0	1	20	5.79	3.65	5.91	0	0.04	0.57	2.78228e-06	-4.25564	down
F01_transcript_12720	6499	6946	6672	12903	17031	19289	176.38	162.94	179.45	409.26	451.11	540.41	0.000380414	2.08348	male
F01_transcript_12721	28	54	28	0	0	0	0.78	1.27	0.77	0	0	0	6.48011e-09	#NAME?	down
F01_transcript_12728	1326	1684	1186	229	244	280	35.86	39.38	31.8	7.24	6.44	7.82	0.000948523	-1.64762	down
F01_transcript_12731	883	775	773	69	131	147	24.06	18.24	20.86	2.22	3.49	4.14	0.000420953	-2.06439	down
F01_transcript_12732	853	604	909	75	171	92	22.96	14.06	24.26	2.39	4.51	2.58	0.000428709	-2.05056	down
F01_transcript_12736	27	4	11	274	383	359	0.74	0.1	0.32	8.62	10.06	9.98	9.48058e-14	5.33856	male
F01_transcript_1274	96	33	118	203	1516	725	1.07	0.33	1.31	2.66	16.57	8.4	0.00749266	3.94795	male
F01_transcript_12740	155	233	114	7	4	5	4.21	5.47	3.08	0.24	0.12	0.15	2.97247e-06	-4.04577	down
F01_transcript_12743	83	105	70	306	817	781	2.25	2.46	1.88	9.69	21.61	21.85	1.39722e-10	3.62233	male
F01_transcript_12761	60	110	62	472	1719	557	1.83	2.91	1.87	16.72	50.83	17.43	0.0014464	4.34112	male
F01_transcript_12767	72	79	59	2	4	10	1.97	1.87	1.61	0.07	0.12	0.31	0.000923091	-3.02036	down
F01_transcript_1277	2397	2235	2366	81	132	214	26.62	21.51	26.04	1.06	1.44	2.48	1.55557e-10	-3.30071	down
F01_transcript_12784	226	529	212	0	0	0	6.28	12.68	5.84	0	0	0	1.6139e-11	#NAME?	down
F01_transcript_12786	212	195	206	543	953	777	5.9	4.67	5.68	17.61	25.8	22.24	4.16766e-07	2.66597	male
F01_transcript_12794	3471	3667	3627	304	469	454	95.43	87.14	98.81	9.77	12.58	12.88	1.72086e-06	-2.34899	down
F01_transcript_12796	108	102	119	631	1157	1006	2.96	2.41	3.21	20.08	30.74	28.27	6.41868e-13	3.85118	male
F01_transcript_12813	0	82	9	437	194	1546	0	1.95	0.24	13.92	5.17	43.49	0.00542543	5.43523	male
F01_transcript_12819	1530	1372	1520	8	62	38	41.61	32.25	40.96	0.28	1.66	1.09	1.2058e-15	-4.6896	down
F01_transcript_12822	1102	1049	1120	4	5	24	30.1	24.77	30.32	0.13	0.15	0.69	3.48489e-19	-5.95727	down
F01_transcript_12835	2648	1205	2602	169	174	203	72.53	28.55	70.63	5.43	4.67	5.76	0.000299941	-2.77335	down
F01_transcript_12852	679	819	714	17	40	11	18.22	18.99	18.99	0.55	1.05	0.33	1.09449e-10	-4.21853	down
F01_transcript_12881	137	99	109	225	337	307	3.75	2.35	2.94	7.19	8.97	8.66	0.000955297	2.1122	male
F01_transcript_12882	1031	43	1038	7	0	0	28.43	1.03	28.34	0.23	0	0	0.000458069	-7.09334	down
F01_transcript_12889	196	331	252	0	0	0	5.36	7.81	6.81	0	0	0	1.89868e-14	#NAME?	down
F01_transcript_1289	3870	4499	3877	225	228	394	43.23	43.54	42.91	2.97	2.5	4.58	9.25334e-10	-3.05932	down
F01_transcript_12890	243	273	241	0	0	10	6.65	6.46	6.55	0	0	0.3	1.72645e-09	-5.6644	down
F01_transcript_12891	288	275	290	372	942	821	7.86	6.48	7.84	11.86	25.08	23.12	5.36256e-05	2.05611	male
F01_transcript_12893	84	100	52	744	1333	1240	2.3	2.36	1.41	23.68	35.4	34.84	2.47847e-17	4.59697	male
F01_transcript_12911	665	426	736	0	0	0	18.59	10.31	20.4	0	0	0	2.10859e-22	#NAME?	down
F01_transcript_12912	1486	1687	1535	185	285	264	40.85	40.1	41.83	5.97	7.66	7.5	0.000182651	-1.89016	down
F01_transcript_1292	566	1468	574	10	10	69	6.31	14.16	6.33	0.13	0.12	0.8	7.2613e-05	-4.15741	down
F01_transcript_12922	1639	1264	1769	202	368	332	44.61	29.75	47.72	6.42	9.79	9.35	0.00160817	-1.6178	down
F01_transcript_12926	117	155	122	397	650	586	3.18	3.65	3.29	12.62	17.26	16.46	5.96019e-07	2.8442	male
F01_transcript_12928	419	485	455	0	66	70	11.44	11.45	12.33	0	1.77	1.98	0.0001851	-2.70744	down
F01_transcript_12929	817	664	748	117	101	206	22.51	15.81	20.42	3.78	2.73	5.87	0.00516075	-1.60967	down
F01_transcript_1293	40	58	13	401	883	408	0.45	0.56	0.14	5.28	9.67	4.74	1.21609e-08	4.74967	male
F01_transcript_12930	470	274	447	496	515	802	12.91	6.52	12.17	15.93	13.82	22.76	0.00908139	1.37838	male
F01_transcript_12932	645	955	682	2354	4024	3740	17.68	22.63	18.53	75.42	107.67	105.84	6.76769e-09	2.93956	male
F01_transcript_1294	1138	1883	1243	2618	4765	6389	12.71	18.22	13.76	34.42	52.21	74.17	1.00274e-06	2.45419	male
F01_transcript_12957	971	896	949	97	138	133	26.72	21.31	25.87	3.12	3.72	3.78	0.00010754	-2.14636	down
F01_transcript_12959	781	727	763	2	0	5	21.27	17.12	20.62	0.07	0	0.16	9.75533e-21	-7.56082	down
F01_transcript_12963	1605	1896	1589	0	8	33	44.04	44.96	43.21	0	0.23	0.94	4.9843e-24	-6.36107	down
F01_transcript_12973	552	657	575	74	108	0	15.17	15.6	15.65	2.37	2.89	0	6.62134e-05	-2.38501	down
F01_transcript_12981	177	253	202	718	1470	1038	4.87	6.02	5.51	23.09	39.47	29.48	9.2053e-10	3.13612	male
F01_transcript_12986	541	554	548	33	0	47	14.87	13.14	14.93	1.06	0	1.36	1.22362e-07	-3.49069	down
F01_transcript_12987	1937	1948	2001	161	89	264	54.12	47.03	55.39	5.25	2.44	7.62	6.12872e-08	-2.7041	down
F01_transcript_12996	527	604	513	57	83	85	14.47	14.34	13.96	1.83	2.22	2.41	0.0009995	-2.07691	down
F01_transcript_13000	896	695	884	1071	1746	1391	24.55	16.48	24	34.29	46.67	39.33	0.00148226	1.5439	male
F01_transcript_13004	160	112	198	7	0	0	4.39	2.67	5.39	0.25	0	0	5.62409e-08	-4.88018	down
F01_transcript_13008	718	599	828	4	43	33	19.85	14.29	22.67	0.15	1.18	0.96	1.12138e-09	-4.10498	down
F01_transcript_13019	803	868	771	88	112	125	22.06	20.61	20.99	2.83	3	3.54	0.000218871	-2.10942	down
F01_transcript_1302	83	157	86	201	443	489	0.95	1.55	0.98	2.7	4.94	5.77	2.54959e-05	2.56211	male
F01_transcript_13021	0	0	6	219	74	101	0	0	0.18	7.38	2.1	3.02	0.00149979	6.95542	male
F01_transcript_13027	2143	1949	2250	24	34	56	58.75	46.17	61.11	0.77	0.92	1.6	1.50959e-19	-5.05201	down
F01_transcript_13030	3286	3172	3189	338	450	480	88.89	74.15	85.47	10.68	11.89	13.41	1.12777e-05	-2.1351	down
F01_transcript_13033	2375	2158	2410	212	479	435	65.79	51.69	66.17	6.88	12.97	12.45	0.000175759	-1.8853	down
F01_transcript_13034	535	602	543	19	19	50	14.69	14.28	14.77	0.63	0.51	1.42	2.34188e-07	-3.50026	down
F01_transcript_13039	2068	2222	2092	84	164	139	57	52.93	57.15	2.73	4.43	3.98	1.97354e-10	-3.27668	down
F01_transcript_13044	495	1572	518	15	13	32	13.61	37.37	14.12	0.48	0.35	0.91	0.000533222	-4.59749	down
F01_transcript_13048	149	172	129	0	7	11	4.13	4.1	3.54	0	0.19	0.32	1.48765e-05	-4.03341	down
F01_transcript_13049	555	631	596	0	78	63	15.29	15.05	16.3	0	2.1	1.81	8.70479e-06	-3.04199	down
F01_transcript_13062	11082	11946	10900	473	654	484	305.58	284.69	297.83	15.24	17.6	13.77	1.98123e-11	-3.57748	down
F01_transcript_13073	70	215	51	8314	5889	8373	1.94	5.14	1.4	268	158.54	238.41	1.52145e-15	6.99002	male
F01_transcript_13074	169	219	202	414	544	507	4.74	5.29	5.6	13.5	14.82	14.62	0.000212157	2.12647	male
F01_transcript_13075	729	1287	700	10	11	27	20.16	30.75	19.19	0.34	0.32	0.79	1.65198e-14	-5.04821	down
F01_transcript_13082	51	49	41	95	128	208	1.41	1.18	1.14	3.07	3.46	5.96	0.00132354	2.37153	male
F01_transcript_13089	935	895	475	84	0	188	26.46	21.88	13.33	2.81	0	5.49	0.000233462	-2.27541	down
F01_transcript_13094	1026	1030	970	3	83	29	28.22	24.47	26.44	0.1	2.23	0.83	4.71861e-11	-4.0714	down
F01_transcript_13096	19	50	24	3	0	7	0.54	1.19	0.67	0.1	0	0.2	0.00571947	-2.37959	down
F01_transcript_13098	3502	3969	3707	66	148	160	97.27	95.27	102.03	2.14	4.01	4.59	1.80672e-15	-4.16338	down
F01_transcript_13102	2732	3073	2933	261	415	365	75.96	73.84	80.81	8.48	11.26	10.47	3.01565e-06	-2.27964	down
F01_transcript_13106	2219	1334	2140	184	343	344	61.09	31.73	58.36	5.94	9.23	9.79	0.000139959	-1.97135	down
F01_transcript_13107	30	22	45	0	0	6	0.84	0.53	1.25	0	0	0.18	0.000509408	-3.46212	down
F01_transcript_13108	159	185	175	7	6	15	4.41	4.44	4.81	0.23	0.19	0.44	5.58968e-05	-3.43387	down
F01_transcript_13115	409	480	464	1195	2548	2038	11.37	11.54	12.77	38.8	69.06	58.43	4.40997e-09	2.85796	male
F01_transcript_13119	1665	1972	1724	0	26	147	46.25	47.34	47.44	0	0.72	4.23	2.02552e-14	-4.36289	down
F01_transcript_13124	1503	1410	1448	53	62	99	40.86	33.14	39.03	1.69	1.67	2.8	5.85727e-11	-3.57496	down
F01_transcript_13134	12	25	18	51	83	81	0.35	0.62	0.52	1.67	2.24	2.3	0.000998676	2.76946	male
F01_transcript_13137	274	343	313	772	946	862	7.6	8.21	8.58	24.95	25.55	24.62	1.0889e-05	2.29664	male
F01_transcript_13148	3121	1672	3353	0	3	6	86.67	40.13	92.24	0	0.1	0.19	4.32686e-18	-9.2509	down
F01_transcript_13149	282	350	293	10	16	53	7.87	8.42	8.08	0.35	0.43	1.53	0.000193826	-2.85604	down
F01_transcript_13150	572	677	629	998	2288	1505	16.04	16.4	17.48	32.69	62.59	43.54	1.01701e-05	2.11849	male
F01_transcript_13159	234	291	248	302	820	735	6.51	7	6.84	9.82	22.2	21.05	0.000122937	2.00017	male
F01_transcript_13161	458	546	396	105	61	48	12.69	13.08	10.88	3.4	1.65	1.37	0.00288211	-1.76348	down
F01_transcript_13163	44	84	56	7	0	2	1.24	2.03	1.54	0.24	0	0.06	8.80328e-05	-3.23839	down
F01_transcript_13165	566	562	500	15	35	25	15.77	13.53	13.8	0.5	0.96	0.73	8.32082e-08	-3.68365	down
F01_transcript_13175	906	980	899	691	1948	1344	25.95	24.25	25.53	23.12	54.43	39.71	0.0071024	1.25738	male
F01_transcript_13179	18	59	9	86	207	229	0.51	1.43	0.25	2.81	5.63	6.59	6.26189e-06	3.39988	male
F01_transcript_1318	949	1021	868	77	222	267	10.66	9.93	9.65	1.03	2.44	3.12	0.00524186	-1.6171	down
F01_transcript_13188	719	897	776	61	104	100	20.14	21.71	21.54	2	2.84	2.89	4.57044e-05	-2.39418	down
F01_transcript_13194	332	79	349	0	5	24	9.28	1.91	9.65	0	0.14	0.7	0.00300156	-4.17334	down
F01_transcript_13206	3764	1911	3862	19	43	4	104.24	45.74	105.99	0.64	1.18	0.14	4.69162e-12	-6.37532	down
F01_transcript_13212	658	594	743	528	2158	1723	18.46	14.4	20.65	17.32	59.04	49.87	0.00583413	1.83608	male
F01_transcript_13213	412	473	416	10	27	20	11.49	11.41	11.5	0.33	0.75	0.6	2.34687e-07	-3.76843	down
F01_transcript_13216	17	54	37	112	106	76	0.48	1.31	1.04	3.65	2.89	2.19	0.00549121	2.35317	male
F01_transcript_13217	494	348	514	15	51	22	13.84	8.43	14.27	0.51	1.41	0.66	4.62289e-06	-3.22004	down
F01_transcript_13218	146	90	80	178	261	324	4.01	2.14	2.18	5.69	6.98	9.16	0.00176008	2.02793	male
F01_transcript_1322	1953	2038	1754	196	531	396	21.98	19.88	19.55	2.61	5.87	4.64	0.00159583	-1.61405	down
F01_transcript_13222	0	152	0	820	835	850	0	3.65	0	26.55	22.57	24.3	3.0035e-17	5.02143	male
F01_transcript_13223	2	4	4	379	717	741	0.08	0.1	0.14	12.4	19.59	21.42	1.25079e-28	8.29262	male
F01_transcript_13225	82	122	120	327	203	838	2.28	2.94	3.3	10.62	5.51	23.98	0.00880951	2.85009	male
F01_transcript_13226	2654	2879	2701	103	197	183	77.42	72.57	78.09	3.51	5.63	5.51	5.5084e-11	-3.32794	down
F01_transcript_13228	415	897	463	1	75	36	11.57	21.61	12.79	0.06	2.06	1.06	2.90211e-06	-3.32126	down
F01_transcript_13230	6	0	9	1407	4636	2234	0.19	0	0.25	45.94	126.43	64.44	7.39091e-14	9.78327	male
F01_transcript_13239	734	756	762	1128	1359	1514	20.65	18.38	21.24	37.07	37.28	43.92	0.000971383	1.6329	male
F01_transcript_13252	1840	2023	1773	16	50	50	51.3	48.75	48.99	0.53	1.37	1.46	5.88876e-18	-4.88944	down
F01_transcript_13259	1867	1352	1797	221	294	145	51.88	32.48	49.48	7.17	7.98	4.16	1.96494e-05	-2.09428	down
F01_transcript_1326	1411	1884	1310	13	56	53	15.88	18.36	14.6	0.18	0.63	0.63	3.51158e-15	-4.53592	down
F01_transcript_13271	14	13	18	123	102	163	0.42	0.32	0.52	4.05	2.8	4.73	1.70926e-06	3.92223	male
F01_transcript_13272	145	151	144	403	622	688	4.08	3.67	4.01	13.24	17.07	19.97	9.32036e-07	2.73545	male
F01_transcript_1328	293	262	292	5	26	57	3.29	2.56	3.25	0.08	0.3	0.67	0.000866248	-2.63367	down
F01_transcript_13286	1600	1678	1625	188	216	72	44.59	40.42	44.88	6.14	5.87	2.07	4.50015e-07	-2.47789	down
F01_transcript_13288	90	72	107	523	1123	1408	2.53	1.74	2.98	17.07	30.61	40.58	2.21127e-15	4.22017	male
F01_transcript_13290	198	315	307	0	49	24	5.58	7.66	8.56	0	1.36	0.7	0.000373297	-2.85519	down
F01_transcript_13297	31	0	5	15825	12801	11742	0.89	0	0.15	520.47	351.64	341.13	8.87299e-22	10.9263	male
F01_transcript_13303	101	104	149	0	0	18	2.97	2.65	4.32	0	0	0.54	8.81206e-05	-3.73138	down
F01_transcript_13308	565	1316	518	63	114	141	16.14	32.49	14.69	2.13	3.2	4.15	0.00574426	-2.12411	down
F01_transcript_13312	1093	974	1067	5	26	27	30.29	23.33	29.29	0.18	0.73	0.78	2.05295e-15	-5.08957	down
F01_transcript_13313	1168	1231	1122	105	211	147	34.22	31.17	32.58	3.61	6.04	4.46	5.84866e-05	-2.1511	down
F01_transcript_13317	175	260	117	0	0	0	4.91	6.29	3.26	0.01	0	0	2.79724e-12	#NAME?	down
F01_transcript_13321	570	729	571	40	48	65	16	17.67	15.86	1.34	1.31	1.89	8.59165e-06	-2.81227	down
F01_transcript_13322	1797	2045	1912	0	8	5	50.25	49.44	53	0	0.22	0.16	9.37802e-33	-8.16743	down
F01_transcript_13325	467	444	464	31	53	56	13.15	10.8	12.95	1.02	1.46	1.63	0.00017695	-2.53427	down
F01_transcript_13333	9	9	10	112	189	234	0.26	0.23	0.3	3.71	5.19	6.79	6.49381e-10	5.00791	male
F01_transcript_13337	2097	1379	1867	127	129	132	58.91	33.47	51.97	4.17	3.56	3.85	5.24795e-09	-2.96667	down
F01_transcript_13347	4936	5149	4898	138	312	305	139.51	125.75	137.17	4.57	8.62	8.9	7.08033e-12	-3.56967	down
F01_transcript_13349	457	620	470	0	0	6	12.83	15.06	13.09	0	0	0.2	1.5659e-16	-7.42388	down
F01_transcript_1335	683	319	571	40	48	83	7.71	3.12	6.38	0.54	0.53	0.98	0.000677786	-2.46333	down
F01_transcript_13350	61	565	123	954	1084	933	1.73	13.66	3.41	31.17	29.59	26.95	6.05376e-08	2.91062	male
F01_transcript_13351	2904	3020	3137	0	1	0	81.74	73.46	87.48	0	0.05	0.01	2.48865e-46	-12.4998	down
F01_transcript_13356	98	191	138	823	1297	1077	2.78	4.66	3.85	27.05	35.59	31.28	2.07267e-12	3.72045	male
F01_transcript_13358	48	60	47	854	1434	1340	1.33	1.44	1.29	27.7	38.87	38.42	8.25007e-22	5.33461	male
F01_transcript_1336	425	719	558	1377	2335	3080	4.85	7.09	6.3	18.47	26.1	36.47	1.41014e-08	2.76503	male
F01_transcript_1337	2141	3307	2421	0	65	252	24.21	32.4	27.13	0	0.72	2.97	1.08824e-13	-4.02738	down
F01_transcript_13374	2143	2482	2265	374	547	460	60.23	60.27	63.08	12.28	15	13.34	0.00174551	-1.51381	down
F01_transcript_13378	113	218	137	862	686	819	3.18	5.3	3.82	28.32	18.82	23.77	7.41404e-07	3.22198	male
F01_transcript_1338	5489	6697	5493	9	47	70	62.6	66.18	62.07	0.13	0.53	0.84	1.09692e-27	-6.46829	down
F01_transcript_13382	1416	1283	1308	133	190	137	39.52	30.93	36.18	4.34	5.18	3.96	7.72592e-06	-2.31342	down
F01_transcript_13384	1372	505	1334	73	60	59	38.31	12.2	36.93	2.39	1.66	1.7	0.000564817	-3.23346	down
F01_transcript_13388	1026	90	986	2	33	14	28.93	2.2	27.57	0.08	0.92	0.42	0.00664957	-4.82938	down
F01_transcript_13391	183	100	205	7	5	0	5.13	2.44	5.71	0.24	0.15	0	6.27838e-07	-4.37252	down
F01_transcript_13393	252	252	261	886	1608	1411	7.09	6.14	7.27	29.11	44.12	40.94	4.47847e-10	3.12102	male
F01_transcript_1340	359	428	389	34	55	27	4.13	4.26	4.44	0.46	0.62	0.32	0.000231963	-2.51576	down
F01_transcript_13401	598	838	623	3	0	4	17.13	20.72	17.67	0.1	0	0.14	2.46569e-19	-7.30576	down
F01_transcript_13404	313	169	429	3	3	11	8.77	4.08	11.91	0.13	0.1	0.33	2.09659e-06	-5.05359	down
F01_transcript_1341	417	340	329	0	4	10	4.7	3.32	3.69	0	0.05	0.12	5.38196e-11	-5.68961	down
F01_transcript_13411	55	65	66	145	137	169	1.55	1.58	1.84	4.77	3.76	4.91	0.00515535	2.10964	male
F01_transcript_13414	2427	2664	2316	134	285	209	69.79	66.19	65.99	4.53	8.01	6.2	2.45192e-08	-2.79166	down
F01_transcript_13422	1113	1644	1255	0	19	11	31.24	39.89	34.91	0	0.54	0.33	1.64353e-22	-6.4278	down
F01_transcript_13423	148	62	159	516	911	795	4.12	1.49	4.39	16.8	24.77	22.86	6.73868e-10	3.33017	male
F01_transcript_1343	1543	1786	1581	145	291	290	17.34	17.39	17.6	1.92	3.21	3.39	9.76279e-05	-2.00112	down
F01_transcript_13438	78	113	113	0	0	9	2.22	2.76	3.19	0	0	0.27	6.92751e-06	-4.49584	down
F01_transcript_13447	130	272	131	354	288	542	3.68	6.64	3.66	11.69	7.95	15.78	0.00108667	1.9972	male
F01_transcript_13449	5046	4408	4760	112	157	110	142.98	107.94	133.65	3.71	4.34	3.22	4.34905e-17	-4.41716	down
F01_transcript_13454	907	1268	892	55	67	101	25.43	30.72	24.78	1.83	1.83	2.95	1.36823e-07	-2.98876	down
F01_transcript_13457	336	839	378	53	0	4	9.62	20.76	10.72	1.8	0	0.13	1.29673e-05	-3.55313	down
F01_transcript_13459	233	381	253	7	33	29	6.81	9.64	7.34	0.24	0.95	0.9	0.000152491	-2.94431	down
F01_transcript_13461	705	670	663	871	829	1263	20.02	16.45	18.65	28.9	22.96	36.99	0.00813392	1.34599	male
F01_transcript_13466	1867	2123	1783	7525	13524	10362	53.93	52.99	51.04	253.85	381.06	308.76	6.52159e-09	3.23065	male
F01_transcript_13470	1040	1305	1082	179	219	290	30.53	33.1	31.49	6.15	6.29	8.79	0.00376735	-1.51956	down
F01_transcript_13471	605	465	479	0	0	0	17.22	11.43	13.51	0	0	0	7.75596e-21	#NAME?	down
F01_transcript_13474	5358	5397	5095	5935	11767	8287	148.76	129.49	140.16	192.51	318.76	237.44	0.00611778	1.48817	male
F01_transcript_13489	449	226	388	9	0	49	12.8	5.57	10.95	0.3	0	1.45	9.33243e-06	-3.53081	down
F01_transcript_13497	9	19	1	140	122	36	0.27	0.48	0.04	4.66	3.38	1.06	0.00709246	4.3542	male
F01_transcript_1350	414	523	480	615	712	841	4.67	5.11	5.37	8.17	7.89	9.87	0.00694596	1.42528	male
F01_transcript_13502	1468	1270	1483	135	156	97	42.32	31.65	42.37	4.56	4.39	2.91	3.7955e-07	-2.59903	down
F01_transcript_13508	400	403	435	28	25	23	11.14	9.71	12.01	0.94	0.69	0.67	4.59576e-06	-3.16699	down
F01_transcript_13516	3	24	7	1085	1144	1420	0.09	0.61	0.21	35.99	31.68	41.6	9.99986e-34	7.6393	male
F01_transcript_13518	104	136	134	0	15	0	2.97	3.35	3.78	0	0.43	0	2.27222e-05	-3.98714	down
F01_transcript_13523	3183	3548	3251	252	362	446	90.33	87.02	91.43	8.35	10.02	13.06	5.96651e-07	-2.45775	down
F01_transcript_13546	218	316	257	20	31	41	6.23	7.8	7.27	0.67	0.86	1.21	0.00200786	-2.33101	down
F01_transcript_1355	154	220	143	23	14	7	1.74	2.16	1.61	0.32	0.16	0.09	0.000747066	-2.57881	down
F01_transcript_13554	132	108	242	0	6	8	3.77	2.67	6.84	0	0.19	0.24	3.65354e-05	-4.52029	down
F01_transcript_13558	78	102	65	1	6	10	2.21	2.51	1.83	0.06	0.17	0.3	0.00060064	-3.18901	down
F01_transcript_13567	251	215	269	30	18	50	7.12	5.28	7.58	1.01	0.51	1.48	0.00466388	-2.10541	down
F01_transcript_13570	399	651	641	0	138	26	11.35	15.99	18.07	0	3.85	0.78	6.75444e-05	-2.71903	down
F01_transcript_13575	14	4	15	3979	6959	6149	0.4	0.1	0.42	132.05	192.89	180.25	4.18839e-46	9.74703	male
F01_transcript_13582	216	353	229	397	717	722	6.13	8.66	6.46	13.16	19.85	21.15	0.000205641	1.98623	male
F01_transcript_13583	568	772	553	8	18	41	16.13	18.95	15.57	0.28	0.52	1.21	2.40622e-09	-4.12177	down
F01_transcript_13585	182	130	178	4	1	6	5.19	3.2	5.03	0.13	0.05	0.2	4.02363e-07	-4.64922	down
F01_transcript_13588	832	1275	808	78	131	183	23.7	31.39	22.82	2.6	3.67	5.39	0.000149675	-2.12778	down
F01_transcript_13593	1378	1347	1404	189	298	324	38.88	32.86	39.26	6.24	8.21	9.43	0.0023045	-1.57815	down
F01_transcript_13596	124	83	175	5	11	18	3.38	1.97	4.73	0.18	0.31	0.53	0.00149336	-2.80442	down
F01_transcript_13597	16	15	10	106	121	169	0.48	0.39	0.29	3.54	3.37	4.98	6.89942e-07	4.06719	male
F01_transcript_13598	4655	7593	4720	3	13	44	132.68	187.02	133.31	0.1	0.36	1.29	1.92311e-33	-7.49243	down
F01_transcript_136	853	797	804	36	61	91	6.19	5.02	5.79	0.31	0.44	0.69	9.28136e-07	-2.96925	down
F01_transcript_1360	1325	874	1346	15	27	31	14.98	8.56	15.07	0.2	0.3	0.36	3.8381e-15	-4.86745	down
F01_transcript_13603	165	94	163	3	4	0	4.65	2.31	4.57	0.12	0.11	0	1.53807e-07	-5.02341	down
F01_transcript_13605	9	16	13	152	207	276	0.26	0.39	0.37	5.08	5.77	8.11	4.92781e-10	4.85576	male
F01_transcript_13607	925	912	958	47	78	106	26.56	22.64	27.25	1.6	2.19	3.14	9.56441e-07	-2.84959	down
F01_transcript_13609	168	475	175	0	6	30	4.85	11.85	5.02	0.02	0.19	0.91	0.00100715	-3.86896	down
F01_transcript_13610	159	241	164	0	0	21	4.58	5.99	4.67	0	0	0.63	5.14658e-06	-4.15524	down
F01_transcript_13623	115	162	131	0	0	5	3.29	4.01	3.71	0	0	0.16	5.30653e-08	-5.76434	down
F01_transcript_13624	30	23	22	475	470	1708	0.86	0.59	0.65	15.86	13.12	50.34	7.12703e-05	5.85766	male
F01_transcript_13629	226	765	234	980	1279	3828	6.44	18.83	6.6	32.57	35.51	112.39	0.00758063	3.08445	male
F01_transcript_13630	2703	5755	2829	2	24	25	79.06	145.45	82	0.07	0.68	0.75	2.67527e-16	-7.11539	down
F01_transcript_13632	193	216	182	0	8	5	5.8	5.62	5.44	0	0.26	0.18	1.70082e-07	-4.88266	down
F01_transcript_13639	636	956	642	49	138	153	18.79	24.39	18.8	1.7	4	4.67	0.0010736	-1.98551	down
F01_transcript_1364	45	37	26	69	121	203	0.51	0.37	0.3	0.93	1.36	2.39	0.000537999	2.58915	male
F01_transcript_13641	95	100	89	0	0	0	2.74	2.5	2.55	0	0	0	8.68206e-10	#NAME?	down
F01_transcript_13642	12	21	36	404	682	616	0.35	0.55	1.03	13.62	19.22	18.35	2.69472e-17	5.40081	male
F01_transcript_1366	2706	2718	2555	369	716	664	30.68	26.7	28.71	4.93	7.97	7.83	0.00426103	-1.42991	down
F01_transcript_13667	219	377	225	1	7	5	6.32	9.38	6.44	0.05	0.21	0.17	3.07293e-09	-5.28384	down
F01_transcript_13673	952	1041	940	21	24	42	27.32	25.81	26.73	0.7	0.7	1.25	2.693e-12	-4.29974	down
F01_transcript_13674	47	57	47	3	3	0	1.34	1.39	1.34	0.11	0.09	0	2.5001e-05	-3.69084	down
F01_transcript_13678	856	1334	708	3	6	27	24.59	33.11	20.16	0.12	0.19	0.8	7.46148e-17	-5.65612	down
F01_transcript_13679	51	192	64	372	482	344	1.49	4.78	1.85	12.53	13.55	10.23	6.64486e-06	2.85333	male
F01_transcript_1368	2314	2751	2236	316	453	462	26.8	27.6	25.65	4.31	5.16	5.56	0.000268458	-1.77177	down
F01_transcript_13680	195	218	206	283	567	634	5.61	5.42	5.87	9.5	15.89	18.81	0.000265404	2.00818	male
F01_transcript_13693	1041	619	1007	150	155	171	29.83	15.33	28.59	5.05	4.33	5.07	0.00192406	-1.68272	down
F01_transcript_13699	125	39	93	0	0	10	3.67	0.98	2.71	0	0	0.32	0.00128427	-4.15081	down
F01_transcript_13702	326	332	305	12	57	77	9.53	8.38	8.83	0.41	1.62	2.32	0.00683853	-2.05556	down
F01_transcript_13708	130	135	179	1732	1919	1906	3.76	3.35	5.11	58.07	53.73	56.46	1.78867e-17	4.46496	male
F01_transcript_13712	214	283	158	751	584	761	6.3	7.2	4.61	25.8	16.76	23.09	1.78535e-05	2.54753	male
F01_transcript_13714	3273	3988	3195	316	266	158	98.56	103.75	95.34	11.12	7.81	4.91	1.05883e-09	-2.91114	down
F01_transcript_13725	465	379	387	13	9	13	13.4	9.43	11.05	0.44	0.26	0.41	7.72752e-09	-4.28511	down
F01_transcript_13729	31	43	22	0	0	0	0.89	1.06	0.64	0	0	0	5.93992e-09	#NAME?	down
F01_transcript_13732	227	154	163	0	17	9	6.55	3.84	4.67	0	0.49	0.29	2.32494e-05	-3.77908	down
F01_transcript_13733	2565	3917	2435	155	288	274	74.19	97.9	69.81	5.26	8.15	8.19	9.35311e-09	-2.85288	down
F01_transcript_13736	1673	1606	1614	219	426	373	48.83	40.48	46.66	7.49	12.13	11.23	0.00325255	-1.50417	down
F01_transcript_13739	99	47	115	213	136	429	2.87	1.18	3.29	7.19	3.83	12.76	0.00430412	2.33215	male
F01_transcript_13740	552	265	588	4	17	41	16.73	6.94	17.65	0.16	0.53	1.29	1.49918e-05	-3.88903	down
F01_transcript_13741	391	409	361	538	861	813	11.3	10.22	10.35	18.15	24.25	24.2	0.000890559	1.71318	male
F01_transcript_13743	79	84	53	0	0	0	2.26	2.09	1.5	0	0	0	2.94481e-09	#NAME?	down
F01_transcript_13748	3671	2277	3608	0	21	27	107.21	57.46	104.44	0	0.6	0.83	9.9496e-21	-7.05237	down
F01_transcript_1375	575	1073	604	0	0	6	6.54	10.57	6.8	0	0	0.08	7.63609e-21	-7.94958	down
F01_transcript_13752	29	74	30	1303	2123	1658	0.84	1.84	0.85	43.71	59.49	49.12	3.28874e-27	6.09422	male
F01_transcript_13756	315	324	334	646	851	789	9.08	8.09	9.54	21.77	23.93	23.49	0.000100501	2.03814	male
F01_transcript_13757	20	20	28	819	383	360	0.58	0.5	0.8	27.62	10.79	10.73	0.00229408	5.46925	male
F01_transcript_1376	1323	1488	1441	186	144	153	15.97	15.55	17.22	2.65	1.7	1.92	5.46462e-06	-2.26512	down
F01_transcript_13760	163	204	138	0	0	1	4.69	5.09	3.94	0	0	0.03	6.02822e-11	-8.39406	down
F01_transcript_13763	372	586	432	1	12	19	10.73	14.6	12.34	0.04	0.35	0.57	6.33871e-10	-4.79743	down
F01_transcript_13769	180	798	266	2008	2211	1886	5.26	20.13	7.7	68.39	62.91	56.75	6.77471e-10	3.19774	male
F01_transcript_13772	2080	1985	2122	363	242	311	60.02	49.51	60.7	12.23	6.83	9.27	5.87137e-05	-1.88411	down
F01_transcript_13775	3259	6768	3620	5594	5017	9955	96.34	172.87	106.05	193.01	144.62	303.43	0.00988413	1.41644	male
F01_transcript_13783	249	336	241	6	17	35	7.17	8.34	6.89	0.2	0.49	1.06	7.45045e-05	-3.1438	down
F01_transcript_13788	7512	7832	7361	243	715	348	215.73	194.35	209.49	8.18	20.05	10.33	1.68925e-10	-3.36731	down
F01_transcript_13790	1323	1349	1402	10	13	18	39.02	34.38	40.97	0.35	0.38	0.56	5.68174e-21	-5.85932	down
F01_transcript_13794	256	244	225	232	430	606	7.48	6.17	6.51	7.9	12.23	18.23	0.00546288	1.54055	male
F01_transcript_13804	1656	2265	1659	93	122	189	47.32	55.93	46.96	3.12	3.41	5.58	5.54039e-09	-3.0077	down
F01_transcript_13808	845	884	810	12	36	31	24.19	21.88	22.98	0.41	1.01	0.94	2.69955e-11	-4.28373	down
F01_transcript_13810	921	1012	917	62	123	139	26.71	25.36	26.38	2.11	3.48	4.19	2.78156e-05	-2.38962	down
F01_transcript_13813	3	65	3	248	265	135	0.1	1.63	0.1	8.33	7.42	4	3.96403e-05	4.19058	male
F01_transcript_13819	469	617	518	29	74	91	13.65	15.49	14.92	1	2.12	2.74	0.000450851	-2.32341	down
F01_transcript_13824	94	101	85	493	620	786	2.72	2.53	2.44	16.66	17.51	23.47	4.27492e-10	3.55383	male
F01_transcript_13828	8	22	13	3565	16671	7411	0.23	0.55	0.38	121.22	473.51	222.6	3.08526e-09	10.0812	male
F01_transcript_1383	740	828	837	102	156	155	8.4	8.14	9.41	1.37	1.75	1.84	0.00204676	-1.75731	down
F01_transcript_13830	4955	5214	4799	14408	21333	16565	142.68	129.73	136.95	484.46	599.16	492	1.09461e-05	2.61103	male
F01_transcript_1384	17	5	8	407	1537	973	0.2	0.05	0.1	5.45	17.14	11.5	3.43665e-11	7.27976	male
F01_transcript_13842	99	140	94	0	0	4	2.86	3.5	2.71	0	0	0.13	1.07763e-07	-5.78925	down
F01_transcript_13852	59	71	52	2183	2773	2468	1.72	1.79	1.51	73.91	78.43	73.82	7.25188e-28	6.17477	male
F01_transcript_13855	843	747	807	135	97	172	24.54	18.78	23.27	4.6	2.76	5.18	0.00163484	-1.74165	down
F01_transcript_13856	236	166	188	442	555	696	7.12	4.34	5.62	15.57	16.3	21.63	2.9248e-05	2.29669	male
F01_transcript_1386	2020	1820	1895	46	47	59	22.99	17.94	21.36	0.63	0.53	0.71	3.28132e-16	-4.42622	down
F01_transcript_13866	2233	1886	2330	53	71	102	65.07	47.49	67.28	1.8	2.02	3.07	1.73147e-14	-4.07412	down
F01_transcript_13869	650	651	614	0	2	13	18.84	16.29	17.63	0	0.08	0.4	6.45039e-16	-6.41305	down
F01_transcript_13870	1650	1853	1576	106	282	287	46.87	45.49	44.37	3.52	7.84	8.41	2.6923e-05	-2.18445	down
F01_transcript_13877	191	155	163	526	797	714	5.58	3.92	4.7	17.88	22.61	21.41	2.68753e-07	2.78396	male
F01_transcript_1388	1164	1496	1264	261	282	340	13.35	14.86	14.36	3.53	3.18	4.05	0.00802658	-1.33041	down
F01_transcript_13889	72	69	88	794	1438	1379	2.11	1.75	2.56	27.02	40.89	41.44	1.38955e-18	4.73761	male
F01_transcript_1389	1702	1609	1624	15	37	68	19.39	15.88	18.33	0.2	0.42	0.81	3.51149e-16	-4.67368	down
F01_transcript_13893	155	303	159	31	15	17	4.45	7.52	4.53	1.04	0.42	0.5	0.00151515	-2.32525	down
F01_transcript_13897	41	226	42	2885	1993	1534	1.22	5.71	1.23	98.39	56.78	46.21	4.87499e-05	5.37154	male
F01_transcript_13900	1533	1576	1588	226	358	282	44.59	39.6	45.76	7.7	10.16	8.48	0.00102773	-1.64518	down
F01_transcript_13913	2	7	0	210	1545	877	0.06	0.19	0	7.06	43.28	25.99	8.81454e-07	8.95933	male
F01_transcript_13918	4160	5633	4057	276	638	670	120.69	141.23	116.66	9.35	18.07	20.06	2.76829e-06	-2.3809	down
F01_transcript_13921	539	414	567	32	19	31	15.59	10.35	16.24	1.1	0.56	0.95	4.68478e-07	-3.35631	down
F01_transcript_13925	92	81	97	0	0	7	2.66	2.02	2.78	0	0	0.22	4.19104e-06	-4.70386	down
F01_transcript_13937	264	371	357	0	0	15	7.74	9.39	10.35	0	0	0.48	4.35669e-10	-5.46504	down
F01_transcript_1394	308	791	354	1662	2537	2065	3.51	7.81	4	22.3	28.36	24.47	4.77002e-09	2.94903	male
F01_transcript_13944	1679	1575	1577	325	381	273	49.22	39.91	45.81	11.14	10.91	8.26	0.00236753	-1.46507	down
F01_transcript_13949	2300	5999	2277	117	22	317	66.96	150.9	65.7	3.99	0.64	9.53	0.000233055	-3.71948	down
F01_transcript_13956	999	1054	1020	134	157	134	29.14	26.57	29.48	4.56	4.47	4.03	0.000139236	-2.02458	down
F01_transcript_13960	318	367	182	0	10	7	9.32	9.29	5.29	0	0.31	0.23	7.65007e-09	-5.04076	down
F01_transcript_13961	4325	4285	4399	37	36	65	130.52	111.73	131.57	1.31	1.08	2.05	4.27774e-25	-5.77087	down
F01_transcript_13963	446	447	440	1276	2342	1911	13.02	11.27	12.71	43.41	66.54	57.4	7.58118e-09	2.826	male
F01_transcript_13964	1794	603	1715	62	90	55	52.16	15.15	49.4	2.12	2.56	1.66	0.000601302	-3.52977	down
F01_transcript_13975	1514	1267	1593	162	449	336	46.13	33.34	48.08	5.77	13.36	10.55	0.00528638	-1.48159	down
F01_transcript_13976	661	171	663	23	19	11	19.28	4.34	19.17	0.8	0.57	0.33	0.00114345	-3.95878	down
F01_transcript_13977	1165	1246	1247	0	29	49	33.93	31.36	35.99	0	0.85	1.48	1.78485e-15	-4.94978	down
F01_transcript_13978	1510	2048	1717	89	158	195	45.26	53.03	51	3.11	4.62	6.03	5.6143e-08	-2.81655	down
F01_transcript_1398	591	629	739	8	75	107	6.77	6.25	8.39	0.11	0.85	1.28	3.45929e-05	-2.73331	down
F01_transcript_13985	653	487	638	59	138	65	18.92	12.2	18.32	2	3.9	1.94	0.00132694	-1.9989	down
F01_transcript_13988	46	156	26	160	1093	645	1.36	3.96	0.78	5.47	31.15	19.44	0.00380206	3.80912	male
F01_transcript_13992	21	23	22	4	5	0	0.66	0.61	0.66	0.14	0.16	0	0.00337212	-1.94883	down
F01_transcript_14	182	223	179	338	699	780	0.99	1.05	0.97	2.17	3.73	4.41	8.61445e-06	2.38687	male
F01_transcript_140	156	270	125	176	335	496	1.14	1.7	0.91	1.51	2.4	3.75	0.00636745	1.6297	male
F01_transcript_1400	896	901	937	4	130	167	10.25	8.94	10.62	0.06	1.46	1.99	2.63709e-05	-2.56921	down
F01_transcript_14001	776	865	770	3158	3772	3837	22.51	21.68	22.14	106.98	106.74	114.85	8.38712e-09	2.97559	male
F01_transcript_14003	480	792	420	1132	1466	1319	13.99	19.96	12.15	38.54	41.69	39.67	4.70053e-05	2.0487	male
F01_transcript_14005	1068	881	941	125	217	169	31.48	22.44	27.49	4.3	6.25	5.14	0.00163323	-1.72337	down
F01_transcript_14009	45	58	55	3	0	1	1.34	1.5	1.63	0.1	0	0.03	3.56854e-06	-4.22295	down
F01_transcript_14014	181	199	189	9	35	14	5.26	4.99	5.44	0.31	1.01	0.44	0.00179244	-2.55867	down
F01_transcript_14015	12	46	15	70	193	86	0.38	1.19	0.44	2.4	5.55	2.63	0.000454165	3.08172	male
F01_transcript_14018	1496	1731	1536	55	66	109	44.57	44.56	45.36	1.91	1.92	3.37	2.70624e-11	-3.59554	down
F01_transcript_14019	2265	2096	2314	313	579	604	65.83	52.63	66.65	10.65	16.42	18.12	0.00535822	-1.40567	down
F01_transcript_14034	2400	1621	2447	245	286	483	70.5	41.15	71.21	8.42	8.22	14.64	0.000115973	-1.9186	down
F01_transcript_14036	490	363	546	42	44	13	14.48	9.28	15.98	1.47	1.3	0.41	7.48712e-06	-2.93247	down
F01_transcript_14047	72	119	81	169	218	213	2.13	3.04	2.39	5.83	6.27	6.48	0.00537562	1.9681	male
F01_transcript_14052	380	635	370	33	122	33	11.24	16.24	10.87	1.17	3.52	1.03	0.00160206	-2.10552	down
F01_transcript_14059	529	686	593	0	2	2	15.38	17.26	17.11	0	0.06	0.06	2.74763e-19	-8.20082	down
F01_transcript_14066	1538	1871	1590	193	320	392	45.71	48.03	46.82	6.69	9.27	12.02	0.000843263	-1.70044	down
F01_transcript_1407	23	43	29	79	92	130	0.26	0.42	0.33	1.06	1.03	1.54	0.00215876	2.47741	male
F01_transcript_14089	153	102	188	0	0	0	4.51	2.59	5.49	0	0	0	2.45139e-11	#NAME?	down
F01_transcript_1409	1032	441	912	41	76	166	11.8	4.37	10.33	0.56	0.86	1.98	0.00334531	-2.40459	down
F01_transcript_14094	5566	3744	5734	216	338	303	165.44	96.15	168.89	7.49	9.8	9.29	1.83912e-10	-3.36488	down
F01_transcript_14095	136	178	174	0	0	3	4.06	4.59	5.13	0	0	0.11	1.41011e-09	-6.76571	down
F01_transcript_1412	169	236	182	258	425	479	1.92	2.33	2.05	3.46	4.75	5.67	0.00271507	1.76335	male
F01_transcript_14125	1987	2631	2037	178	349	294	58.11	66.48	59.02	6.1	9.98	8.88	6.3785e-06	-2.24223	down
F01_transcript_14134	1643	1457	1667	218	211	262	48.29	37	48.54	7.49	6.06	7.94	7.2543e-05	-1.96846	down
F01_transcript_1414	3290	1936	3534	557	439	237	37.62	19.18	40.04	7.51	4.94	2.82	0.000698688	-1.93637	down
F01_transcript_14147	190	711	277	0	39	6	5.63	18.14	8.11	0	1.13	0.2	0.00260856	-4.01605	down
F01_transcript_14150	409	489	429	12	41	27	12.05	12.46	12.52	0.44	1.19	0.83	3.20221e-06	-3.32229	down
F01_transcript_14160	2021	3555	2123	293	153	313	59.33	90.17	61.75	10.04	4.4	9.49	2.26827e-07	-2.45164	down
F01_transcript_14163	919	974	886	38	150	91	27.37	25.05	26.16	1.32	4.35	2.79	8.69442e-06	-2.59896	down
F01_transcript_14165	245	303	227	16	34	39	7.21	7.71	6.62	0.55	0.98	1.18	0.00195015	-2.37599	down
F01_transcript_14172	136	134	140	0	6	11	4.04	3.45	4.13	0	0.2	0.35	2.20972e-05	-3.99483	down
F01_transcript_14181	152	62	234	0	0	11	4.52	1.61	6.91	0	0	0.34	0.000795953	-4.81262	down
F01_transcript_14182	2292	2321	2623	0	48	39	68.24	59.73	77.41	0	1.4	1.2	3.4216e-23	-5.76695	down
F01_transcript_14190	729	848	767	99	169	151	21.64	21.75	22.57	3.46	4.89	4.63	0.00305005	-1.70194	down
F01_transcript_14195	1217	1387	1387	160	218	227	36.24	35.7	40.94	5.59	6.33	6.99	0.000186803	-1.92562	down
F01_transcript_14197	22	166	38	5471	15030	17085	0.67	4.31	1.13	191.5	439.48	528.25	4.13623e-24	8.17616	male
F01_transcript_14201	624	169	598	0	0	13	18.3	4.3	17.38	0	0	0.41	1.81528e-05	-6.21293	down
F01_transcript_14202	2606	2107	2632	623	650	508	80.27	56.06	80.34	22.39	19.52	16.13	0.00971954	-1.20361	down
F01_transcript_14207	1602	2006	1554	498	216	223	47.41	51.27	45.55	17.22	6.25	6.8	0.000674253	-1.49325	down
F01_transcript_14217	185	267	226	823	996	1094	5.55	6.91	6.72	28.73	29.05	33.71	1.97849e-08	2.9204	male
F01_transcript_1422	1548	3107	1618	436	0	0	17.8	30.96	18.44	5.9	0	0	4.52263e-05	-2.6053	down
F01_transcript_14220	1524	2188	1478	116	340	246	45.19	56.05	43.43	4.04	9.83	7.53	3.33266e-05	-2.13671	down
F01_transcript_14236	873	711	943	85	155	185	25.9	18.22	27.74	2.97	4.5	5.68	0.00150184	-1.83427	down
F01_transcript_14238	528	271	532	20	62	48	15.6	6.93	15.56	0.69	1.81	1.46	0.000213095	-2.66005	down
F01_transcript_14253	1922	897	1904	124	165	100	57.72	23.28	56.68	4.35	4.85	3.1	0.000206865	-2.79825	down
F01_transcript_14274	280	595	283	14	24	104	8.19	15.04	8.2	0.51	0.69	3.15	0.00141926	-2.32892	down
F01_transcript_14276	699	738	778	40	100	151	21.53	19.64	23.75	1.44	3	4.79	0.000298818	-2.22604	down
F01_transcript_14277	5590	5619	5824	496	296	333	173.11	150.3	178.72	17.94	8.95	10.66	8.53129e-10	-3.01812	down
F01_transcript_14284	1989	2044	1975	349	494	456	59.33	52.69	58.37	12.17	14.39	14.04	0.00388913	-1.41149	down
F01_transcript_14288	80	102	111	1	3	3	2.36	2.61	3.26	0.05	0.1	0.11	2.60503e-06	-4.6712	down
F01_transcript_14289	663	1295	756	0	44	136	19.74	33.29	22.31	0	1.29	4.18	1.4131e-07	-3.29319	down
F01_transcript_14292	254	65	56	338	526	1365	7.5	1.67	1.66	11.68	15.16	41.59	0.00266007	3.23436	male
F01_transcript_14294	20962	21925	21100	1115	1708	1272	621.67	561.8	620.12	38.6	49.4	38.91	2.45302e-08	-3.16245	down
F01_transcript_143	299	224	254	15	27	23	2.18	1.42	1.83	0.14	0.2	0.18	0.000247895	-2.81693	down
F01_transcript_14305	1700	251	1725	60	26	26	50.42	6.44	50.7	2.08	0.75	0.8	0.00456044	-4.13061	down
F01_transcript_14321	38	202	34	154	277	205	1.13	5.19	1	5.35	8.04	6.28	0.00338111	2.08296	male
F01_transcript_14326	2300	2257	2297	206	372	370	68.06	57.7	67.36	7.12	10.73	11.29	2.54551e-05	-2.09294	down
F01_transcript_14329	302	240	344	5	29	55	8.99	6.16	10.14	0.18	0.85	1.68	0.000610029	-2.68775	down
F01_transcript_14336	27	60	49	123	117	88	0.81	1.55	1.45	4.29	3.41	2.71	0.00883478	2.16147	male
F01_transcript_14342	1190	1403	1179	99	212	186	35.54	36.2	34.9	3.48	6.19	5.75	5.10108e-05	-2.16459	down
F01_transcript_14348	287	416	267	676	717	615	8.59	10.77	7.92	23.61	20.9	18.97	0.000527142	1.91018	male
F01_transcript_14352	655	377	518	51	10	23	19.63	9.75	15.39	1.81	0.32	0.72	3.79836e-07	-3.22934	down
F01_transcript_14353	1226	1380	1147	0	7	20	39.59	38.47	36.69	0	0.25	0.67	3.22663e-22	-6.52067	down
F01_transcript_14361	155	485	147	0	0	0	4.73	12.75	4.46	0	0	0	1.10979e-06	#NAME?	down
F01_transcript_14363	80	81	68	0	23	0	2.42	2.12	2.03	0	0.7	0	0.00381393	-2.66712	down
F01_transcript_14369	327	689	430	7	11	12	9.81	17.85	12.8	0.26	0.35	0.37	1.86977e-10	-4.78829	down
F01_transcript_1437	57	17	51	402	632	601	0.66	0.18	0.58	5.43	7.11	7.17	2.889e-13	4.44944	male
F01_transcript_14371	4159	4514	4195	58	131	186	125.58	117.76	125.54	2.07	3.86	5.8	1.69208e-16	-4.38259	down
F01_transcript_14381	386	241	353	0	13	13	11.6	6.25	10.51	0	0.4	0.4	2.30054e-08	-4.64566	down
F01_transcript_14383	3220	6523	3870	382	41	15	100.94	176.61	120.23	14	1.27	0.49	4.44808e-12	-3.78174	down
F01_transcript_14385	490	488	505	29	50	64	14.62	12.6	14.95	1.03	1.47	1.99	9.00083e-05	-2.62627	down
F01_transcript_14388	1565	810	1669	87	90	154	46.57	20.82	49.19	3.04	2.62	4.75	7.97151e-05	-2.85218	down
F01_transcript_14390	571	690	638	91	99	98	17.26	18.02	19.11	3.24	2.92	3.06	0.00140986	-1.88799	down
F01_transcript_14392	183	285	166	528	830	654	5.44	7.3	4.88	18.29	24	20.01	4.79755e-06	2.48435	male
F01_transcript_14401	224	430	188	1	2	9	6.72	11.13	5.57	0.04	0.06	0.29	1.39045e-09	-5.44708	down
F01_transcript_14402	536	455	537	22	15	23	16.19	11.88	16.07	0.77	0.44	0.72	2.58568e-08	-3.82388	down
F01_transcript_14403	739	539	757	40	36	43	22.07	13.9	22.41	1.42	1.05	1.35	1.64091e-07	-3.27288	down
F01_transcript_1441	156	205	181	348	381	569	1.82	2.08	2.1	4.78	4.35	6.9	0.000434979	2.06072	male
F01_transcript_14432	53	68	58	955	779	1171	1.62	1.8	1.77	33.98	23.15	36.83	2.91763e-16	4.86074	male
F01_transcript_14433	124	120	144	304	481	476	3.74	3.13	4.32	10.71	14.15	14.81	3.02124e-05	2.47404	male
F01_transcript_14436	318	525	420	374	839	955	9.53	13.57	12.46	13.08	24.48	29.45	0.00223506	1.52796	male
F01_transcript_14446	39	61	37	0	0	3	1.2	1.61	1.12	0	0	0.11	1.52367e-06	-4.9177	down
F01_transcript_1445	30	51	24	284	352	353	0.34	0.51	0.27	3.85	3.97	4.22	2.80522e-09	4.07421	male
F01_transcript_14451	1463	2125	1563	211	374	385	43.35	54.41	45.9	7.31	10.81	11.77	0.00123846	-1.63032	down
F01_transcript_14457	6144	3914	6761	0	17	92	184.28	101.42	200.95	0	0.5	2.87	5.16664e-18	-6.70593	down
F01_transcript_14458	435	340	208	0	0	56	13.15	8.9	6.24	0	0	1.77	1.71037e-05	-3.56284	down
F01_transcript_14461	9167	10108	8886	213	717	1413	275.56	262.49	264.69	7.5	21.03	43.79	7.82698e-08	-2.91751	down
F01_transcript_14465	58	66	67	657	768	455	1.79	1.75	2.05	23.45	22.88	14.35	3.81814e-08	4.15492	male
F01_transcript_14468	1322	1353	1185	77	116	147	39.98	35.34	35.52	2.73	3.43	4.59	3.77957e-07	-2.73709	down
F01_transcript_1447	337	466	303	551	1601	1621	3.89	4.65	3.46	7.47	18.07	19.39	3.20903e-06	2.50155	male
F01_transcript_14471	878	1749	860	7	55	72	26.36	45.35	25.58	0.25	1.64	2.25	7.01372e-09	-4.02356	down
F01_transcript_14473	1635	2717	1638	225	275	252	48.79	70.01	48.42	7.84	8.02	7.78	9.4764e-06	-2.15217	down
F01_transcript_14477	2275	2704	2412	172	252	280	70.16	72.03	73.71	6.19	7.57	8.9	1.40826e-07	-2.6066	down
F01_transcript_14481	604	742	575	0	31	0	18.15	19.26	17.12	0	0.92	0	6.72528e-13	-5.29749	down
F01_transcript_14486	1012	1140	1095	80	51	63	30.45	29.63	32.62	2.84	1.52	1.97	6.89221e-09	-3.17637	down
F01_transcript_14487	441	1773	334	13083	27591	22943	13.23	45.86	9.93	457.16	805.45	708.22	4.04012e-17	5.47499	male
F01_transcript_14488	1899	2284	1799	21	49	25	56.99	59.22	53.51	0.74	1.44	0.8	3.65731e-20	-5.19417	down
F01_transcript_14490	13	24	16	1311	1119	2079	0.39	0.63	0.48	46.37	33.07	64.96	1.38196e-26	7.23989	male
F01_transcript_14491	91	130	97	0	8	9	2.76	3.4	2.92	0	0.26	0.29	0.00013693	-3.60233	down
F01_transcript_14499	238	1	245	1610	2578	1807	7.26	0.03	7.44	57.36	76.73	56.87	1.85226e-17	4.36342	male
F01_transcript_145	78	131	88	196	287	253	0.58	0.84	0.65	1.7	2.07	1.93	0.00162223	2.12799	male
F01_transcript_14506	312	294	314	16	44	29	9.44	7.69	9.42	0.58	1.31	0.92	0.000422105	-2.63037	down
F01_transcript_14510	2002	1872	2117	108	206	176	60.49	48.88	63.38	3.82	6.07	5.49	2.26866e-08	-2.85005	down
F01_transcript_14513	257	172	339	0	23	4	7.68	4.46	10.05	0	0.68	0.14	7.32851e-07	-4.21622	down
F01_transcript_14517	574	251	623	0	0	16	17.24	6.53	18.54	0	0	0.52	1.1236e-07	-5.95994	down
F01_transcript_14521	2643	3016	2645	492	463	609	83.84	82.63	83.15	18.23	14.34	19.92	0.000860466	-1.58002	down
F01_transcript_14525	358	365	312	50	45	53	10.81	9.52	9.36	1.78	1.33	1.66	0.00376625	-1.96436	down
F01_transcript_14529	550	690	586	0	11	0	16.65	18.04	17.58	0	0.33	0	1.72787e-16	-6.72024	down
F01_transcript_14535	1078	1507	1085	132	285	255	32.28	38.98	32.2	4.63	8.31	7.87	0.00156878	-1.68375	down
F01_transcript_14539	1	134	4	743	1847	1577	0.04	3.41	0.13	25.52	52.95	47.81	1.68424e-24	5.78133	male
F01_transcript_1454	2000	2420	2033	27	36	60	23.07	24.19	23.24	0.37	0.41	0.72	4.27999e-19	-4.94759	down
F01_transcript_14549	423	552	353	29	96	33	12.76	14.39	10.56	1.03	2.85	1.06	0.000677554	-2.3026	down
F01_transcript_14553	592	724	607	0	0	0	17.92	18.93	18.22	0	0	0	2.46214e-23	#NAME?	down
F01_transcript_14570	7	49	13	705	216	1283	0.23	1.3	0.41	24.97	6.42	40.13	9.22272e-05	5.8928	male
F01_transcript_14576	290	319	278	11	35	31	8.84	8.4	8.4	0.4	1.05	0.99	0.000236722	-2.80768	down
F01_transcript_14583	322	443	263	456	915	1028	9.75	11.61	7.92	16.13	27.03	32.09	8.4707e-05	1.984	male
F01_transcript_14586	67	402	60	0	0	0	2.05	10.52	1.81	0	0	0	0.00404297	#NAME?	down
F01_transcript_14589	109	132	125	0	0	0	3.3	3.43	3.74	0	0	0	1.51255e-10	#NAME?	down
F01_transcript_14592	177	220	190	250	368	468	5.41	5.79	5.72	8.87	10.93	14.68	0.00523886	1.664	male
F01_transcript_14593	46	65	22	2	0	0	1.4	1.72	0.68	0.08	0	0	3.64084e-06	-4.81856	down
F01_transcript_14594	497	555	463	13	10	24	15.12	14.59	13.96	0.48	0.3	0.76	3.68505e-09	-4.21276	down
F01_transcript_14598	804	1041	811	42	162	319	24.43	27.32	24.42	1.52	4.81	10.01	0.00573131	-1.67519	down
F01_transcript_14604	158	68	194	0	0	0	4.81	1.8	5.85	0	0	0	3.099e-08	#NAME?	down
F01_transcript_14606	0	0	0	219	80	112	0	0	0	7.92	2.41	3.59	1.95509e-05	Inf	male
F01_transcript_14608	58	144	81	142	280	220	1.76	3.78	2.44	5.03	8.29	6.89	0.00383193	1.98758	male
F01_transcript_14614	4921	4892	4821	172	173	210	153.62	131.91	149.14	6.3	5.26	6.75	3.76456e-14	-3.90043	down
F01_transcript_14619	88	114	39	0	11	15	2.67	2.99	1.18	0.01	0.35	0.5	0.00560218	-2.58315	down
F01_transcript_1463	116	172	86	191	170	350	1.34	1.72	0.99	2.59	1.93	4.19	0.00968841	1.73945	male
F01_transcript_14632	255	247	238	11	0	8	7.77	6.51	7.19	0.41	0	0.28	1.11153e-07	-4.31087	down
F01_transcript_14636	64	249	82	1200	1248	659	1.94	6.52	2.46	42.47	36.9	20.6	5.68946e-05	3.91548	male
F01_transcript_14655	3203	4550	3065	359	610	396	98.46	120.8	93.34	12.88	18.29	12.54	7.45689e-06	-2.17144	down
F01_transcript_14656	6765	2532	6445	0	0	0	209.86	67.84	198.11	0	0	0	9.22866e-17	#NAME?	down
F01_transcript_1466	73	117	38	0	0	0	0.85	1.18	0.44	0	0	0	3.02299e-08	#NAME?	down
F01_transcript_14662	50	28	40	0	0	0	1.54	0.75	1.22	0	0	0	8.46573e-09	#NAME?	down
F01_transcript_14665	1005	1495	980	180	308	246	30.54	39.26	29.53	6.38	9.12	7.7	0.00577824	-1.44217	down
F01_transcript_14666	192	219	189	369	449	278	5.88	5.79	5.74	13.19	13.4	8.8	0.00601243	1.71986	male
F01_transcript_14675	360	214	231	0	0	0	11.01	5.67	7.02	0	0	0	8.01011e-15	#NAME?	down
F01_transcript_1468	61	58	61	103	251	190	0.71	0.59	0.7	1.41	2.85	2.29	0.000843944	2.34008	male
F01_transcript_14680	221	364	231	4	0	0	6.74	9.57	6.97	0.15	0	0	5.56403e-12	-6.44138	down
F01_transcript_14682	423	395	447	23	40	64	13.1	10.57	13.72	0.83	1.21	2.04	0.0002123	-2.58913	down
F01_transcript_14684	10995	12766	11363	50	170	208	331.79	332.82	339.8	1.79	5.02	6.49	7.85142e-22	-5.66209	down
F01_transcript_14695	129	140	157	256	263	348	3.93	3.69	4.75	9.12	7.82	10.94	0.00449452	1.8351	male
F01_transcript_14696	642	1022	610	90	113	99	19.65	26.99	18.51	3.23	3.37	3.12	0.000296232	-2.07242	down
F01_transcript_14697	109	73	87	3	5	16	3.33	1.94	2.63	0.11	0.15	0.52	0.00202838	-2.81756	down
F01_transcript_14700	233	191	233	6	41	35	7.18	5.06	7.11	0.21	1.23	1.13	0.00423944	-2.34607	down
F01_transcript_14708	4996	7313	5213	33	110	140	155.24	196.31	160.51	1.22	3.34	4.51	7.58877e-21	-5.24503	down
F01_transcript_1471	17	313	137	262	394	284	0.2	3.14	1.58	3.57	4.47	3.41	0.00401852	1.89151	male
F01_transcript_14711	2357	2891	2272	318	394	489	72.63	76.94	69.37	11.46	11.83	15.53	0.000141091	-1.84545	down
F01_transcript_14715	108	150	105	2	23	19	3.26	3.92	3.14	0.09	0.7	0.6	0.00809281	-2.38216	down
F01_transcript_14720	5698	5065	5579	653	854	843	177.49	136.28	172.19	23.74	25.94	27.07	6.00335e-05	-2.00103	down
F01_transcript_14729	4195	5225	4123	0	10	16	129.54	139.35	126.16	0	0.33	0.52	2.49928e-38	-8.41327	down
F01_transcript_14734	56	68	51	162	211	172	1.73	1.8	1.56	5.79	6.3	5.43	0.000723305	2.46635	male
F01_transcript_14742	387	442	357	14	5	18	12.03	11.88	11.01	0.52	0.16	0.6	2.41803e-08	-4.14005	down
F01_transcript_14743	194	184	149	0	0	0	5.95	4.88	4.53	0	0	0	4.2525e-12	#NAME?	down
F01_transcript_14747	146	161	121	309	374	495	4.46	4.25	3.67	11.01	11.13	15.55	0.000182548	2.25679	male
F01_transcript_14758	595	601	537	1016	2480	1165	18.24	15.92	16.32	36.34	74.12	36.82	0.00105948	2.20109	male
F01_transcript_1476	302	321	324	12	44	50	3.49	3.21	3.71	0.17	0.5	0.6	0.00106638	-2.46899	down
F01_transcript_14768	117	138	111	2698	14601	5985	3.6	3.66	3.4	96.76	437.39	189.58	5.27223e-05	6.70543	male
F01_transcript_14779	66	310	44	497	935	511	2.01	8.09	1.34	17.54	27.57	15.92	4.39413e-07	3.08977	male
F01_transcript_1479	323	516	369	19	13	40	3.77	5.21	4.26	0.27	0.16	0.49	4.77822e-06	-3.26775	down
F01_transcript_148	58	13	31	119	55	141	0.43	0.08	0.23	1.04	0.4	1.08	0.00788604	2.43692	male
F01_transcript_14805	848	1095	1082	212	19	96	26.14	29.15	33.03	7.64	0.59	3.08	9.47727e-06	-2.18488	down
F01_transcript_14806	40	29	80	0	0	0	1.24	0.78	2.44	0	0.01	0	3.00131e-05	#NAME?	down
F01_transcript_14812	180	109	177	371	588	350	5.54	2.9	5.4	13.28	17.59	11.08	0.000103176	2.28047	male
F01_transcript_14815	1862	2011	1917	107	367	211	57.67	53.8	58.84	3.88	11.09	6.74	4.61701e-06	-2.34814	down
F01_transcript_14824	587	476	548	40	44	154	18.11	12.7	16.78	1.45	1.34	4.92	0.00186785	-2.05417	down
F01_transcript_14825	6195	6456	6242	179	174	220	190.63	171.61	190.33	6.46	5.23	7.01	1.45433e-15	-4.22005	down
F01_transcript_14828	36	69	39	1682	1105	1066	1.11	1.84	1.21	59.9	32.9	33.56	3.50829e-06	5.67416	male
F01_transcript_14830	2580	3069	2538	58	46	66	82.72	84.99	80.65	2.17	1.46	2.21	3.74985e-19	-4.74269	down
F01_transcript_14832	113	146	119	19	14	10	3.5	3.9	3.64	0.71	0.45	0.33	0.0052344	-2.21765	down
F01_transcript_14833	208	179	249	10	10	24	6.45	4.81	7.66	0.37	0.32	0.78	0.000134923	-3.10508	down
F01_transcript_14836	1276	1275	1346	2551	2197	2250	40.3	34.78	42.14	93.92	67.6	73.18	0.00164667	1.70016	male
F01_transcript_14840	230	252	187	0	10	0	7	6.61	5.65	0	0.32	0	8.66994e-09	-5.41083	down
F01_transcript_14847	873	276	1005	0	5	0	26.7	7.29	30.46	0	0.17	0	1.44943e-07	-8.14668	down
F01_transcript_14848	771	526	777	22	15	25	23.87	14.07	23.83	0.82	0.48	0.8	1.21271e-10	-4.23468	down
F01_transcript_14851	1635	1933	1721	217	384	305	52.57	53.66	54.83	8.14	12.03	10.1	0.000427034	-1.75906	down
F01_transcript_14852	691	786	783	74	111	153	21.22	20.85	23.85	2.65	3.34	4.85	0.000802793	-1.9787	down
F01_transcript_14854	17	44	16	2848	3047	1248	0.52	1.17	0.49	102.34	91.48	39.62	1.92496e-08	7.47119	male
F01_transcript_14861	454	361	475	40	87	101	14.01	9.63	14.52	1.46	2.64	3.22	0.00950956	-1.77948	down
F01_transcript_14873	1601	1221	1601	213	194	226	52.55	34.62	52.08	8.16	6.22	7.65	7.06027e-05	-1.979	down
F01_transcript_14874	776	800	781	0	11	16	23.76	21.14	23.69	0	0.34	0.52	8.205e-16	-5.84417	down
F01_transcript_14879	641	561	574	1156	1337	1242	20.51	15.49	18.19	43.12	41.65	40.89	0.000164444	1.89103	male
F01_transcript_14883	31	345	19	518	771	432	0.99	9.23	0.6	18.71	23.24	13.79	4.90729e-06	3.06231	male
F01_transcript_14886	16	1	27	2091	4521	2885	0.52	0.05	0.84	75.42	136.23	91.93	1.16489e-36	8.46418	male
F01_transcript_14890	899	1164	812	2	29	30	27.79	31.11	24.89	0.09	0.89	0.98	5.80263e-14	-4.91154	down
F01_transcript_14894	137	185	223	0	0	70	4.23	4.94	6.84	0	0	2.25	0.00710414	-2.38467	down
F01_transcript_1490	260	80	292	547	650	716	3.01	0.81	3.34	7.45	7.37	8.61	1.04016e-05	2.36214	male
F01_transcript_14906	243	274	268	637	710	857	7.51	7.33	8.22	23	21.41	27.31	1.48866e-05	2.29991	male
F01_transcript_14910	458	409	365	1149	3528	2074	14.13	10.91	11.17	41.34	106.05	65.93	1.44397e-05	3.18981	male
F01_transcript_14918	9487	9299	9557	537	483	626	297.05	251.49	296.54	19.64	14.75	20.22	3.04744e-10	-3.27704	down
F01_transcript_14926	37	42	68	91	134	147	1.16	1.13	2.11	3.3	4.07	4.71	0.00534722	2.112	male
F01_transcript_14931	924	990	934	58	195	64	28.56	26.42	28.6	2.1	5.88	2.04	2.20013e-05	-2.4119	down
F01_transcript_14933	73	103	86	0	2	3	2.28	2.79	2.67	0	0.08	0.12	1.14833e-06	-5.09634	down
F01_transcript_14952	1435	1474	1529	217	356	324	44.61	39.57	47.1	7.89	10.8	10.39	0.00272608	-1.52732	down
F01_transcript_1496	669	369	688	4	23	2	7.81	3.74	7.95	0.05	0.26	0.04	3.07072e-10	-5.18729	down
F01_transcript_14965	1061	709	707	110	192	148	33.27	19.22	21.97	4.05	5.87	4.78	0.00284667	-1.6898	down
F01_transcript_14967	199	220	211	355	453	427	6.15	5.88	6.47	12.81	13.66	13.61	0.00263253	1.78323	male
F01_transcript_14968	625	902	634	12	12	38	19.3	24.05	19.41	0.46	0.39	1.22	7.50705e-11	-4.37374	down
F01_transcript_14974	1791	2217	1845	30	102	172	57.93	61.91	59.12	1.15	3.22	5.76	2.71964e-11	-3.58493	down
F01_transcript_1498	5872	6435	5914	898	1370	1436	68.35	64.91	68.21	12.32	15.65	17.38	0.00297825	-1.51638	down
F01_transcript_14980	74	544	91	1222	1828	1732	2.34	14.73	2.82	44.63	55.79	55.88	2.31065e-12	3.635	male
F01_transcript_14984	1125	865	1115	37	111	104	35	23.26	34.4	1.37	3.39	3.36	4.03582e-07	-2.91948	down
F01_transcript_14988	1036	981	919	116	153	132	32.3	26.42	28.4	4.22	4.65	4.25	0.00014287	-2.06201	down
F01_transcript_14992	431	238	383	0	14	0	19.3	9.2	17.02	0	0.64	0	7.96306e-11	-5.60922	down
F01_transcript_15	1353	1667	1298	37	112	104	7.36	7.86	7	0.24	0.6	0.59	9.69087e-10	-3.36766	down
F01_transcript_15007	433	287	497	806	2641	1325	13.59	7.79	15.44	29.47	80.64	42.8	0.00108975	2.69046	male
F01_transcript_15011	264	364	287	37	24	21	8.29	9.87	8.94	1.35	0.73	0.68	0.000247582	-2.5552	down
F01_transcript_15027	138	177	201	807	808	747	4.28	4.74	6.18	29.2	24.43	23.88	2.25726e-08	3.0419	male
F01_transcript_1503	727	841	676	55	105	145	8.44	8.45	7.77	0.75	1.2	1.75	0.000384195	-2.13838	down
F01_transcript_15032	3747	3089	3746	78	199	258	121.47	86.49	120.33	2.96	6.31	8.63	3.3283e-12	-3.60492	down
F01_transcript_15041	183	256	213	532	957	929	5.95	7.17	6.85	20.1	30.23	31.01	3.09302e-07	2.66804	male
F01_transcript_15047	179	163	185	375	360	414	5.63	4.42	5.77	13.74	11.01	13.38	0.00141179	1.95101	male
F01_transcript_15054	69	51	43	0	3	0	2.18	1.39	1.36	0	0.11	0	1.06424e-06	-5.12554	down
F01_transcript_15064	254	432	268	18	0	84	7.97	11.69	8.34	0.66	0	2.73	0.000833024	-2.49361	down
F01_transcript_15065	1015	1082	959	64	92	203	31.86	29.32	29.81	2.37	2.82	6.57	3.00699e-05	-2.3604	down
F01_transcript_15067	63	67	68	0	21	0	1.99	1.83	2.12	0	0.65	0	0.00475298	-2.59038	down
F01_transcript_15070	2513	2867	2356	477	667	681	79.58	78.43	73.92	17.62	20.6	22.23	0.00830685	-1.28562	down
F01_transcript_15071	39	60	75	256	703	402	1.22	1.62	2.34	9.31	21.33	12.9	2.6425e-07	3.723	male
F01_transcript_1508	143	209	144	0	0	0	1.67	2.11	1.66	0	0	0	8.98798e-12	#NAME?	down
F01_transcript_15080	62	525	71	880	460	1169	1.98	14.47	2.27	32.73	14.3	38.4	0.00183585	2.87044	male
F01_transcript_15085	163	433	202	1508	2006	2071	5.08	11.67	6.25	54.86	60.96	66.56	1.0296e-12	3.64826	male
F01_transcript_15087	234	401	222	7	41	35	7.41	10.93	6.96	0.28	1.29	1.15	0.000587173	-2.66727	down
F01_transcript_15091	3468	3343	3498	540	1006	865	110.02	91.58	109.95	20	31.09	28.26	0.00828093	-1.32986	down
F01_transcript_15095	205	159	310	397	883	850	6.48	4.35	9.69	14.6	27.14	27.63	3.79062e-06	2.38414	male
F01_transcript_15098	64	39	98	544	451	808	2.04	1.08	3.07	20.04	13.88	26.29	1.46529e-11	3.95008	male
F01_transcript_1510	656	663	790	72	83	116	7.73	6.77	9.23	1.01	0.97	1.42	0.000265102	-2.17324	down
F01_transcript_15101	206	130	241	0	0	13	6.49	3.55	7.54	0	0	0.44	1.96184e-07	-4.92104	down
F01_transcript_15104	235	661	221	1	4	3	7.45	18.08	6.93	0.04	0.13	0.13	6.55046e-06	-6.36773	down
F01_transcript_15105	224	298	230	27	35	28	6.99	8	7.1	0.99	1.08	0.92	0.00253379	-2.23108	down
F01_transcript_15109	266	405	303	37	77	44	8.35	10.97	9.41	1.35	2.37	1.43	0.00953723	-1.82629	down
F01_transcript_15119	2874	2890	2868	19	19	40	89.56	77.81	88.59	0.69	0.58	1.28	4.15664e-26	-6.0193	down
F01_transcript_15122	1084	836	1065	24	2	13	38.38	25.54	37.37	1.02	0.08	0.47	4.109e-17	-5.27164	down
F01_transcript_15127	740	680	634	5	24	4	24.76	19.64	21.03	0.22	0.8	0.15	2.27332e-13	-5.22353	down
F01_transcript_15135	6412	6433	6439	873	1201	1088	205.58	178.14	204.59	32.65	37.53	35.94	0.0003204	-1.80678	down
F01_transcript_15138	480	578	570	12	26	16	15.05	15.65	17.71	0.44	0.79	0.52	3.83387e-09	-4.13739	down
F01_transcript_15142	591	779	576	1990	1871	1844	19.29	21.97	18.65	75.72	59.49	61.99	2.12792e-06	2.41265	male
F01_transcript_15151	2029	2328	2012	352	588	505	64.65	64.07	63.51	13.1	18.26	16.58	0.0061044	-1.35223	down
F01_transcript_15156	835	901	886	5	56	55	26.29	24.48	27.63	0.21	1.72	1.79	1.31579e-09	-3.85495	down
F01_transcript_15160	310	505	284	15	11	25	9.78	13.76	8.87	0.58	0.36	0.83	1.07753e-06	-3.6001	down
F01_transcript_15162	69	38	40	0	0	0	2.18	1.04	1.26	0	0	0	5.29258e-08	#NAME?	down
F01_transcript_15163	1271	1360	1206	28	72	72	39.34	36.37	37.01	1.02	2.19	2.31	4.67567e-11	-3.75038	down
F01_transcript_15164	11	0	1	1450	1277	2048	0.35	0	0.03	54.01	39.75	67.39	7.24732e-44	9.36837	male
F01_transcript_1517	189	125	228	4	21	10	2.19	1.26	2.62	0.05	0.24	0.12	0.000136043	-3.27059	down
F01_transcript_15170	1417	951	1482	35	100	93	44.81	25.98	46.44	1.29	3.08	3.03	1.85374e-09	-3.3756	down
F01_transcript_15173	77	177	105	276	222	269	2.45	4.84	3.31	10.18	6.84	8.76	0.00425133	1.98213	male
F01_transcript_1518	2711	3065	2769	144	126	212	31.52	30.87	31.89	1.98	1.44	2.56	2.61248e-11	-3.33311	down
F01_transcript_15182	1367	1513	1294	174	195	291	43.23	41.32	40.55	6.45	6.02	9.48	0.000267631	-1.86742	down
F01_transcript_15189	417	298	463	12	31	40	13.17	8.11	14.49	0.47	0.96	1.31	1.75166e-05	-3.1342	down
F01_transcript_1519	138	355	259	0	75	0	1.64	3.64	3.04	0	0.88	0	0.0018004	-2.64868	down
F01_transcript_15194	273	177	211	3	0	0	8.57	4.81	6.57	0.11	0	0	3.18029e-11	-6.59146	down
F01_transcript_15197	54	44	58	261	161	295	1.7	1.2	1.81	9.52	4.9	9.49	5.59844e-05	3.04095	male
F01_transcript_1520	534	364	491	17	33	69	6.23	3.68	5.69	0.23	0.38	0.84	4.2912e-05	-2.85927	down
F01_transcript_15206	123	50	136	0	0	0	3.93	1.38	4.31	0	0	0	7.66681e-08	#NAME?	down
F01_transcript_15209	288	678	317	6	24	0	9.03	18.35	9.84	0.24	0.75	0	1.34414e-07	-4.60044	down
F01_transcript_15223	233	521	336	462	813	682	7.41	14.31	10.57	17.12	25.17	22.31	0.00189935	1.65278	male
F01_transcript_1523	890	664	917	134	126	119	10.49	6.78	10.71	1.86	1.46	1.47	0.000644859	-1.86751	down
F01_transcript_15236	1985	3153	2037	19	12	69	62.72	86.03	63.76	0.72	0.39	2.28	6.93532e-22	-5.41814	down
F01_transcript_15240	1473	1851	1516	230	348	396	47.2	51.23	48.17	8.62	10.87	13.08	0.00246277	-1.5299	down
F01_transcript_15250	121	108	154	4	8	9	3.89	3.01	4.92	0.16	0.27	0.33	0.000112147	-3.45581	down
F01_transcript_15251	637	634	714	39	96	85	20.82	17.89	23.1	1.51	3.07	2.87	9.77838e-05	-2.43924	down
F01_transcript_15261	87	55	116	325	427	484	2.74	1.5	3.6	11.82	12.97	15.56	6.93126e-07	3.02783	male
F01_transcript_15262	1235	1572	1256	82	71	89	39.86	43.82	40.17	3.09	2.23	2.96	1.625e-09	-3.21986	down
F01_transcript_15265	773	885	880	46	50	56	24.76	24.49	27.92	1.74	1.58	1.87	4.89889e-08	-3.24126	down
F01_transcript_15267	2369	727	2723	193	193	111	75.57	20.05	86.06	7.18	6.02	3.65	0.00891294	-2.71452	down
F01_transcript_15270	724	751	742	87	144	134	23.13	20.74	23.49	3.24	4.49	4.42	0.0018004	-1.8247	down
F01_transcript_15271	7723	5752	7691	158	40	110	247.02	158.9	243.79	5.93	1.28	3.64	1.99431e-21	-5.17541	down
F01_transcript_1528	170	238	212	492	584	650	1.99	2.41	2.47	6.78	6.7	7.91	3.7916e-05	2.29387	male
F01_transcript_15281	703	662	641	0	0	0	23.08	18.77	20.85	0	0	0	5.94454e-24	#NAME?	down
F01_transcript_15290	218	308	269	46	47	0	7.02	8.56	8.57	1.74	1.48	0	0.00182079	-2.13286	down
F01_transcript_15293	195	304	208	5	25	54	6.24	8.39	6.56	0.2	0.78	1.79	0.00307401	-2.41239	down
F01_transcript_15303	2415	2944	2602	0	94	147	76.75	80.8	81.95	0	2.92	4.83	5.28531e-16	-4.43675	down
F01_transcript_15304	3	0	3	527	1937	1952	0.1	0	0.1	19.84	60.87	64.86	1.20838e-18	10.1508	male
F01_transcript_15308	630	501	571	11	37	29	19.63	13.47	17.63	0.43	1.15	0.93	4.9153e-08	-3.76005	down
F01_transcript_1531	389	40	373	0	0	0	4.52	0.4	4.29	0	0	0	2.5415e-05	#NAME?	down
F01_transcript_15314	11	1	1	16	41	51	0.35	0.05	0.05	0.61	1.3	1.71	8.49376e-06	3.70137	male
F01_transcript_15318	2564	3280	2673	0	0	0	81.67	90.23	84.38	0	0	0	9.24912e-47	#NAME?	down
F01_transcript_15320	409	602	416	54	106	83	12.9	16.4	13.01	1.99	3.26	2.7	0.00662756	-1.76717	down
F01_transcript_15321	985	1032	930	1282	1531	1564	31.36	28.36	29.33	47.56	47.48	51.28	0.00585514	1.385	male
F01_transcript_15322	680	654	744	103	117	146	21.58	17.94	23.41	3.84	3.62	4.8	0.00342259	-1.7072	down
F01_transcript_15328	229	381	302	0	5	0	7.31	10.51	9.57	0	0.16	0	2.5171e-12	-6.84675	down
F01_transcript_1534	115	93	92	97	259	335	1.34	0.94	1.06	1.33	2.95	4.04	0.00286062	1.90343	male
F01_transcript_15343	4361	4274	4446	795	937	1090	138.68	117.39	140.1	29.49	29.04	35.72	0.00434805	-1.41153	down
F01_transcript_15345	42	76	66	396	432	509	1.39	2.13	2.11	14.92	13.59	16.93	3.88539e-09	3.69178	male
F01_transcript_1535	2467	2038	2207	0	15	0	28.81	20.62	25.54	0	0.18	0	2.27546e-34	-8.16727	down
F01_transcript_15357	218	267	246	10	21	20	7.11	7.5	7.94	0.41	0.67	0.7	9.94188e-05	-3.08575	down
F01_transcript_15364	1804	2626	1888	179	252	280	57.24	71.96	59.37	6.62	7.81	9.18	2.0398e-06	-2.35078	down
F01_transcript_15371	821	848	807	42	47	47	26.25	23.41	25.55	1.6	1.47	1.56	2.2036e-08	-3.36294	down
F01_transcript_15374	355	463	343	0	0	0	11.24	12.65	10.76	0	0	0	9.90205e-18	#NAME?	down
F01_transcript_15375	30	88	51	0	0	1	0.97	2.44	1.64	0	0	0.04	5.0272e-07	-6.78706	down
F01_transcript_15379	813	1291	898	167	146	230	26.63	36.52	29.17	6.38	4.66	7.78	0.001948	-1.6303	down
F01_transcript_15384	2269	1150	2066	470	183	66	74.74	32.72	67.42	18.07	5.89	2.27	0.00426103	-1.92622	down
F01_transcript_15386	262	276	278	0	0	12	8.51	7.76	8.96	0	0	0.42	1.75261e-09	-5.51392	down
F01_transcript_15392	911	892	946	98	53	40	29.44	24.9	30.3	3.72	1.67	1.34	1.22962e-07	-2.90026	down
F01_transcript_15394	825	796	835	114	168	186	26.57	22.13	26.63	4.28	5.27	6.16	0.00439373	-1.61558	down
F01_transcript_15397	686	648	560	52	25	67	21.87	17.84	17.68	1.95	0.79	2.22	3.64272e-06	-2.87096	down
F01_transcript_15400	29	27	11	209	302	313	0.93	0.75	0.38	7.84	9.46	10.38	8.9365e-10	4.41574	male
F01_transcript_15401	342	243	330	505	612	464	11.29	6.95	10.82	19.44	19.7	15.8	0.00429904	1.60604	male
F01_transcript_15406	89	81	92	0	0	0	2.85	2.24	2.93	0	0	0	1.32788e-09	#NAME?	down
F01_transcript_15419	155	436	94	708	1998	1067	5.01	12.17	3.02	26.66	62.85	35.49	2.35712e-05	3.27443	male
F01_transcript_15422	799	946	774	152	96	121	25.89	26.48	24.87	5.75	3.06	4.05	0.000429206	-1.87851	down
F01_transcript_15430	4362	4676	4424	59	93	115	142.86	132.26	143.59	2.29	2.98	3.9	1.11045e-19	-4.89135	down
F01_transcript_15431	471	446	418	73	71	58	15.16	12.4	13.34	2.77	2.25	1.95	0.00308184	-1.86814	down
F01_transcript_15442	3593	3869	3430	565	603	628	120.55	112.09	114.04	22.09	19.7	21.69	0.000213242	-1.77129	down
F01_transcript_15444	8118	9216	7861	14956	19920	19068	271.54	266.17	260.58	582.81	648.84	656.49	0.00153027	1.90665	male
F01_transcript_15445	331	362	301	725	939	1064	10.72	10.13	9.68	27.37	29.63	35.5	1.02034e-05	2.25473	male
F01_transcript_15451	18	64	34	291	514	613	0.58	1.79	1.1	10.92	16.14	20.33	4.76455e-12	4.41162	male
F01_transcript_15452	737	496	765	37	19	0	23.92	13.92	24.61	1.41	0.63	0	8.04034e-11	-4.13436	down
F01_transcript_15455	434	515	434	1367	1587	1726	14.19	14.52	14.06	52.03	50.48	58.06	2.25824e-07	2.57674	male
F01_transcript_15456	2753	2859	2713	187	268	261	88.9	79.74	86.82	7.04	8.43	8.68	2.5118e-08	-2.74631	down
F01_transcript_15458	247	262	252	0	3	34	7.96	7.31	8.05	0	0.12	1.16	8.08073e-06	-3.78166	down
F01_transcript_15462	434	572	439	74	66	86	13.96	15.89	14.02	2.79	2.1	2.85	0.0034551	-1.8329	down
F01_transcript_15463	188	393	201	14	3	3	6.08	10.99	6.46	0.55	0.11	0.11	9.24662e-08	-4.20091	down
F01_transcript_15477	584	572	599	117	39	13	18.94	16.03	19.24	4.44	1.26	0.46	3.59754e-05	-2.32551	down
F01_transcript_15485	479	360	450	4	20	12	15.47	10.04	14.4	0.15	0.63	0.4	4.81908e-09	-4.4768	down
F01_transcript_15487	863	743	907	69	50	62	28	20.83	29.15	2.61	1.61	2.08	3.50484e-07	-2.93772	down
F01_transcript_15492	293	303	345	0	0	0	9.43	8.42	11.01	0	0	0	5.53975e-16	#NAME?	down
F01_transcript_1550	116	186	125	16	7	8	1.36	1.89	1.45	0.22	0.08	0.1	0.000440976	-2.81463	down
F01_transcript_15501	740	760	718	114	130	120	23.94	21.22	22.99	4.3	4.12	4	0.00167019	-1.78025	down
F01_transcript_15503	585	1144	573	942	1411	1390	18.88	31.87	18.33	35.44	44.37	46.18	0.00232032	1.52034	male
F01_transcript_15504	143	112	142	3	18	24	4.6	3.13	4.52	0.15	0.58	0.8	0.00515796	-2.49877	down
F01_transcript_15505	769	826	787	109	138	130	25.39	23.54	25.75	4.22	4.46	4.42	0.00104218	-1.84701	down
F01_transcript_15508	2125	2915	1928	108	360	233	68.97	81.71	62.01	4.09	11.4	7.81	3.77957e-07	-2.57084	down
F01_transcript_15509	1410	1159	1352	83	124	83	45.43	32.27	43.19	3.12	3.89	2.77	3.22138e-08	-2.95363	down
F01_transcript_1551	104	117	89	117	206	431	1.22	1.19	1.03	1.61	2.36	5.23	0.00734424	2.00032	male
F01_transcript_15512	56	679	90	1496	1454	2121	1.84	19.24	2.93	57.16	46.43	71.58	1.19056e-11	3.53458	male
F01_transcript_15514	208	198	210	0	2	4	6.89	5.67	6.9	0	0.06	0.14	1.65964e-09	-6.08731	down
F01_transcript_15516	50	62	98	4	3	9	1.65	1.74	3.17	0.16	0.12	0.32	0.000909687	-2.94697	down
F01_transcript_15526	264	297	276	1	1	9	8.71	8.46	9.02	0.04	0.03	0.31	7.10572e-10	-5.59552	down
F01_transcript_1553	46	62	29	981	674	829	0.55	0.64	0.34	13.5	7.74	10.08	5.32065e-08	5.07698	male
F01_transcript_15533	348	183	270	8	16	14	11.26	5.13	8.67	0.32	0.53	0.49	4.54514e-06	-3.66196	down
F01_transcript_15536	2731	2283	2786	106	114	248	88.35	63.81	89.34	4.01	3.62	8.29	8.32525e-11	-3.30864	down
F01_transcript_15542	1596	2236	1493	110	163	165	52.02	62.95	48.22	4.22	5.19	5.55	4.17839e-08	-2.80196	down
F01_transcript_15543	169	215	100	0	9	8	5.52	6.06	3.23	0	0.29	0.29	6.0049e-06	-4.19936	down
F01_transcript_15551	684	783	787	35	87	57	22.24	22.01	25.35	1.35	2.78	1.92	2.31247e-06	-2.89797	down
F01_transcript_15555	13	1	17	22	54	85	0.43	0.06	0.55	0.86	1.72	2.83	0.000208524	3.01806	male
F01_transcript_15557	960	2701	726	18	41	21	31.18	75.76	23.38	0.71	1.3	0.73	0.000478676	-4.94307	down
F01_transcript_15558	3457	6115	3761	0	5	2	117.39	179.29	126.59	0	0.18	0.08	3.91518e-45	-10.244	down
F01_transcript_15568	56	9	80	86	157	124	1.83	0.26	2.58	3.26	4.96	4.16	0.00549121	2.06324	male
F01_transcript_1557	421	479	460	36	79	92	4.89	4.82	5.3	0.49	0.9	1.11	0.00345713	-1.98099	down
F01_transcript_15572	151	133	165	729	782	854	4.94	3.76	5.35	27.79	24.92	28.76	3.10981e-09	3.21015	male
F01_transcript_15573	562	741	524	2	0	0	18.04	20.53	16.67	0.09	0	0	1.05214e-20	-8.61331	down
F01_transcript_15577	1689	1892	1689	0	3	17	54.83	53.05	54.32	0	0.13	0.59	4.71951e-29	-7.45294	down
F01_transcript_15579	236	196	295	0	0	27	7.65	5.5	9.48	0	0	0.93	1.49325e-06	-4.19054	down
F01_transcript_15580	287	662	368	12	13	24	9.99	19.87	12.67	0.49	0.47	0.86	6.46789e-08	-3.93884	down
F01_transcript_15582	1307	1365	1388	8	13	4	41.98	37.86	44.18	0.3	0.41	0.13	7.07116e-24	-6.50252	down
F01_transcript_15584	141	179	116	11	30	15	4.65	5.11	3.81	0.44	0.99	0.52	0.00875379	-2.189	down
F01_transcript_15588	2066	2324	2307	1	4	0	66.38	64.47	73.45	0.05	0.14	0	4.87668e-39	-9.60744	down
F01_transcript_15594	67	62	67	138	163	144	2.19	1.77	2.17	5.27	5.18	4.84	0.00760757	2.00317	male
F01_transcript_15598	33	20	9	72	193	130	1.07	0.58	0.32	2.75	6.08	4.33	1.30561e-05	3.40629	male
F01_transcript_156	128	161	120	134	299	324	0.94	1.03	0.88	1.17	2.16	2.48	0.00982118	1.63404	male
F01_transcript_1560	986	1038	1019	148	242	241	11.6	10.59	11.88	2.06	2.8	2.96	0.005879	-1.49466	down
F01_transcript_15602	265	420	256	10	7	8	8.7	11.9	8.31	0.4	0.25	0.29	3.65278e-08	-4.33316	down
F01_transcript_1561	27	36	23	656	1600	1538	0.32	0.37	0.27	9.02	18.35	18.68	3.47499e-27	6.21272	male
F01_transcript_15610	6737	7438	6331	9704	15637	15778	220.23	209.97	205.1	369.72	497.93	531.11	0.00177577	1.78366	male
F01_transcript_15617	885	968	912	41	66	76	29.79	28.13	30.43	1.61	2.16	2.63	8.42822e-08	-3.14919	down
F01_transcript_15619	176	92	178	516	283	769	5.85	2.65	5.87	19.93	9.15	26.24	0.0010764	2.61251	male
F01_transcript_15620	2338	1989	2336	262	499	554	78.92	57.97	78.14	10.33	16.4	19.26	0.00152908	-1.59998	down
F01_transcript_15627	1245	1415	1265	155	327	118	40.39	39.63	40.67	5.89	10.36	3.97	0.000211568	-1.90382	down
F01_transcript_1563	328	466	400	989	1350	574	3.86	4.74	4.65	13.67	15.55	7.01	0.00475069	2.14895	male
F01_transcript_15635	1630	1671	1628	260	369	255	53.35	47.23	52.8	9.92	11.76	8.59	0.000713991	-1.66178	down
F01_transcript_15644	163	118	182	4	16	8	5.49	3.43	6.07	0.16	0.54	0.29	0.000134656	-3.34203	down
F01_transcript_15645	182	225	206	4	0	0	6	6.4	6.72	0.15	0	0	2.96559e-10	-6.04483	down
F01_transcript_15655	2000	2233	2055	61	168	267	65.76	63.4	66.94	2.36	5.4	9.04	1.28245e-08	-2.96885	down
F01_transcript_15657	987	1096	947	67	119	174	32.73	31.39	31.12	2.59	3.86	5.94	3.49859e-05	-2.33179	down
F01_transcript_15660	93	88	92	198	758	624	3.04	2.48	2.98	7.53	24.11	20.98	2.44103e-05	3.23267	male
F01_transcript_15662	7366	6023	6999	854	1345	1048	240.37	169.74	226.32	32.49	42.76	35.23	0.000236271	-1.86378	down
F01_transcript_15665	27	55	58	0	4	0	0.91	1.56	1.9	0	0.14	0	4.71938e-06	-4.46787	down
F01_transcript_15668	438	256	407	1077	1675	1518	14.33	7.24	13.18	41.01	53.3	51.06	2.94688e-08	2.72026	male
F01_transcript_15669	365	261	277	6	6	33	11.98	7.38	9.01	0.24	0.2	1.12	4.14392e-06	-3.65346	down
F01_transcript_15679	1576	2299	1295	30	94	85	51.82	65.27	42.2	1.17	3.02	2.91	1.15742e-12	-3.89297	down
F01_transcript_15681	646	646	608	121	96	131	21.23	18.32	19.77	4.64	3.09	4.43	0.00542543	-1.60468	down
F01_transcript_15689	87	175	68	394	539	552	2.86	4.94	2.2	14.99	17.14	18.56	4.22564e-07	3.00362	male
F01_transcript_15691	1297	1280	1339	1554	2548	2313	42.82	36.49	43.79	59.78	81.89	78.58	0.00235803	1.49045	male
F01_transcript_15692	301	257	476	5002	6977	5034	9.98	7.37	15.63	192.92	224.88	171.53	3.31843e-18	4.84138	male
F01_transcript_15694	709	1405	777	56	172	106	23.01	39.36	25	2.13	5.44	3.54	3.63573e-05	-2.34621	down
F01_transcript_15696	13256	20548	13771	0	13	41	437.63	585.77	450.52	0	0.42	1.41	1.01712e-38	-9.17212	down
F01_transcript_15703	152	323	147	0	14	12	5.02	9.17	4.8	0	0.48	0.44	7.83667e-06	-3.92937	down
F01_transcript_15704	1150	852	1149	171	156	128	38.76	24.79	38.37	6.74	5.13	4.45	0.000178455	-1.9392	down
F01_transcript_15734	341	685	340	2	4	11	11.31	19.6	11.19	0.08	0.13	0.39	5.02147e-12	-5.61338	down
F01_transcript_15737	373	425	360	0	28	52	12.31	12.12	11.76	0	0.9	1.77	1.91514e-05	-3.25051	down
F01_transcript_15738	1525	2414	1461	217	193	310	50.91	69.55	48.32	8.45	6.28	10.65	2.43137e-05	-2.07161	down
F01_transcript_15743	15	11	26	1274	1979	1696	0.49	0.31	0.84	48.26	62.63	56.74	9.0271e-35	7.34113	male
F01_transcript_15749	2003	2335	2076	168	292	226	66.18	66.61	67.99	6.5	9.42	7.71	9.38145e-07	-2.43514	down
F01_transcript_15756	3704	4894	3912	183	258	301	121.32	138.43	126.96	7	8.26	10.16	7.30185e-11	-3.2838	down
F01_transcript_15762	191	256	229	0	25	12	6.32	7.3	7.49	0	0.8	0.41	2.85963e-05	-3.5591	down
F01_transcript_15766	18709	18674	18622	315	523	636	645.57	556.32	636.78	12.66	17.6	22.6	1.85569e-14	-4.49086	down
F01_transcript_15776	6404	6325	6574	42	92	150	220.57	188.06	224.38	1.7	3.11	5.33	1.79424e-21	-5.37997	down
F01_transcript_1579	2398	1323	2337	137	17	266	28.12	13.45	27.16	1.89	0.2	3.25	4.98162e-06	-3.06023	down
F01_transcript_15794	45	274	48	397	365	366	1.51	7.9	1.6	15.42	11.84	12.55	8.332e-05	2.55743	male
F01_transcript_15803	247	296	281	588	702	510	8.11	8.37	9.12	22.43	22.35	17.19	0.000402962	1.96965	male
F01_transcript_15808	811	921	823	54	43	86	27.09	26.57	27.24	2.1	1.42	2.96	3.44751e-07	-2.99238	down
F01_transcript_15809	431	209	395	31	40	48	14.27	6	12.97	1.23	1.3	1.65	0.000873165	-2.36004	down
F01_transcript_15811	40	78	49	301	749	606	1.35	2.28	1.63	11.77	24.43	20.89	1.12534e-11	4.07958	male
F01_transcript_15813	261	310	249	8	7	2	8.7	8.91	8.21	0.32	0.23	0.07	1.48649e-08	-4.65282	down
F01_transcript_15814	555	755	493	6656	7933	10133	18.46	21.68	16.24	257.63	256.65	346.52	5.40516e-16	4.58776	male
F01_transcript_15816	21280	25405	21895	1048	2187	1931	707.32	729.16	721.18	40.6	70.81	66.07	2.7405e-07	-2.96899	down
F01_transcript_15817	157	266	143	758	1144	1323	5.24	7.67	4.73	29.48	37.19	45.46	1.63485e-10	3.31044	male
F01_transcript_1582	103	138	85	392	474	478	1.21	1.41	1	5.43	5.47	5.85	2.01468e-06	2.87192	male
F01_transcript_15821	1392	1396	1439	1393	3401	2396	53.65	46.42	54.96	62.4	127.42	94.83	0.00158576	1.51657	male
F01_transcript_15825	332	323	314	28	95	28	11.02	9.26	10.33	1.11	3.1	0.97	0.0074335	-1.92714	down
F01_transcript_15826	2938	2439	2895	31	37	64	98.08	70.31	95.77	1.21	1.2	2.2	2.17906e-21	-5.21089	down
F01_transcript_15827	797	1008	799	8	2	7	26.62	29.06	26.43	0.35	0.08	0.24	3.43767e-19	-6.33499	down
F01_transcript_15829	7886	10399	7837	418	622	324	266.28	303.18	262.23	16.48	20.48	11.29	4.71849e-11	-3.41893	down
F01_transcript_1583	261	332	282	360	547	617	3.08	3.39	3.3	5	6.32	7.55	0.00398479	1.58341	male
F01_transcript_15833	295	497	343	31	122	21	9.87	14.35	11.35	1.24	3.98	0.74	0.00540419	-1.92816	down
F01_transcript_15844	3995	4347	3943	602	722	739	136.87	128.59	133.87	24.02	24.08	26.05	0.000299941	-1.75949	down
F01_transcript_15846	1573	1640	1539	260	343	424	52.86	47.6	51.25	10.2	11.24	14.68	0.00470138	-1.42479	down
F01_transcript_15851	1130	995	966	33	114	87	37.54	28.53	31.78	1.3	3.7	2.98	1.9242e-07	-3.0128	down
F01_transcript_15852	26	16	26	6346	6660	7178	0.89	0.48	0.87	246.12	215.87	245.91	2.42893e-41	9.01758	male
F01_transcript_15853	1088	1488	1045	1	5	9	36.45	43.05	34.69	0.06	0.17	0.33	1.09027e-24	-7.25099	down
F01_transcript_15860	360	509	399	611	1104	1180	11.94	14.59	13.14	23.62	35.66	40.3	7.45045e-05	1.96253	male
F01_transcript_15864	153	86	129	580	361	729	5.16	2.5	4.31	22.77	11.85	25.29	3.49648e-05	2.99958	male
F01_transcript_15868	2067	2920	2021	94	240	300	68.89	84.03	66.74	3.66	7.79	10.29	8.07157e-08	-2.73732	down
F01_transcript_15869	163	456	150	3	1	1	5.41	13.07	4.93	0.12	0.03	0.03	7.95329e-06	-6.2135	down
F01_transcript_1587	256	255	220	22	46	39	3.01	2.6	2.57	0.3	0.53	0.48	0.00825854	-2.01372	down
F01_transcript_15878	3275	3353	2998	530	539	597	108.55	95.95	98.46	20.47	17.41	20.38	0.000343562	-1.70149	down
F01_transcript_15879	79	78	55	78	199	259	2.66	2.27	1.85	3.03	6.48	8.92	0.00265711	2.05278	male
F01_transcript_15895	3483	3950	3584	442	430	638	114.92	112.55	117.18	17.03	13.83	21.69	2.18809e-05	-2.05484	down
F01_transcript_15898	833	758	989	117	171	116	27.71	21.78	32.6	4.55	5.56	3.98	0.000727173	-1.86855	down
F01_transcript_15899	4376	5184	4403	685	938	403	148.23	151.62	147.8	27.06	30.94	14.07	5.82224e-05	-1.92859	down
F01_transcript_15905	1742	1776	1752	368	279	464	58.38	51.41	58.19	14.4	9.11	16	0.00322667	-1.41451	down
F01_transcript_15907	493	498	554	0	30	84	16.41	14.33	18.28	0	1	2.88	8.83246e-06	-3.17035	down
F01_transcript_15908	34	20	33	413	451	515	1.16	0.59	1.11	16.35	14.92	18.01	2.09628e-13	4.77908	male
F01_transcript_15911	1144	1175	1082	0	14	12	38.36	34.04	35.98	0	0.48	0.44	5.17408e-21	-6.41714	down
F01_transcript_1592	14	19	20	1230	903	2810	0.17	0.2	0.24	17.08	10.45	34.43	4.45915e-10	7.32058	male
F01_transcript_15921	131	216	125	6	9	3	4.39	6.28	4.17	0.24	0.3	0.12	1.00069e-05	-3.83937	down
F01_transcript_15923	608	604	565	6	0	12	20.47	17.56	18.88	0.24	0	0.43	1.92546e-14	-5.8081	down
F01_transcript_15925	26	86	45	117	141	146	0.89	2.49	1.51	4.59	4.6	5.04	0.00430723	2.21981	male
F01_transcript_15933	434	439	494	520	780	767	14.53	12.71	16.43	20.3	25.44	26.46	0.00791661	1.37944	male
F01_transcript_15934	7	8	9	545	1094	1384	0.24	0.23	0.33	21.42	35.9	48.01	7.19476e-33	7.71195	male
F01_transcript_15935	3701	3905	3789	38	212	259	123.95	112.94	125.75	1.51	6.94	8.94	4.05051e-13	-3.82232	down
F01_transcript_1594	1078	1030	1061	80	96	116	12.65	10.47	12.33	1.11	1.11	1.42	1.57122e-06	-2.64488	down
F01_transcript_15943	9	0	0	1476	1266	615	0.33	0	0	57.54	41.25	21.21	4.64721e-09	9.36792	male
F01_transcript_15949	1825	2222	1903	120	196	203	62.8	65.99	64.86	4.81	6.56	7.2	6.40194e-08	-2.73988	down
F01_transcript_15950	689	707	713	66	47	111	23.05	20.42	23.64	2.58	1.55	3.85	4.96065e-05	-2.431	down
F01_transcript_15956	121	158	149	4	14	17	4.08	4.59	4.98	0.18	0.47	0.6	0.00088076	-2.91511	down
F01_transcript_15963	674	748	700	5	21	28	22.42	21.49	23.08	0.23	0.68	0.97	2.23503e-11	-4.62046	down
F01_transcript_1597	53	147	72	104	231	303	0.63	1.51	0.85	1.45	2.68	3.72	0.00300883	1.99621	male
F01_transcript_15975	1673	1316	1819	98	320	289	56.21	38.2	60.56	3.86	10.5	10.01	9.20667e-05	-2.0676	down
F01_transcript_15976	2302	1814	2226	0	13	4	79.12	53.84	75.85	0	0.45	0.17	7.18382e-33	-7.92492	down
F01_transcript_15982	9	26	23	224	381	314	0.32	0.77	0.77	8.72	12.37	10.78	2.6205e-11	4.79591	male
F01_transcript_15986	3140	3402	2832	433	660	583	105.48	98.7	94.29	16.98	21.6	20.18	0.000509532	-1.68764	down
F01_transcript_15992	3499	3609	3437	408	434	623	120.58	107.37	117.37	16.37	14.56	22.09	2.49982e-05	-2.0479	down
F01_transcript_15994	739	685	706	44	97	70	24.82	19.86	23.52	1.74	3.18	2.44	2.54347e-05	-2.57807	down
F01_transcript_15995	991	988	943	132	145	166	37.15	31.96	35.03	5.75	5.29	6.39	0.000395057	-1.90774	down
F01_transcript_16004	812	537	834	10	38	33	27.32	15.61	27.78	0.4	1.25	1.16	8.12462e-10	-4.07013	down
F01_transcript_16007	720	508	778	807	1231	954	24.36	14.85	26.09	31.81	40.52	33.22	0.00643645	1.36005	male
F01_transcript_16008	4450	4656	4654	10351	10972	9043	152.07	137.38	157.61	412	365.05	318.01	0.000595809	1.98719	male
F01_transcript_1601	614	707	616	15	44	32	7.23	7.22	7.19	0.21	0.51	0.39	3.16892e-08	-3.67436	down
F01_transcript_16012	124	93	110	587	366	868	4.18	2.7	3.68	22.99	12	30.04	1.33411e-05	3.28807	male
F01_transcript_16016	748	922	852	154	184	96	25.04	26.67	28.27	6	6.01	3.33	0.0017307	-1.67442	down
F01_transcript_16020	2348	2639	2389	211	390	356	79.2	76.84	79.83	8.3	12.81	12.37	1.06181e-05	-2.17596	down
F01_transcript_16029	1387	1429	1351	22	41	70	47.19	41.98	45.55	0.87	1.36	2.45	1.48213e-13	-4.24821	down
F01_transcript_1603	556	297	465	772	1886	1292	6.55	3.03	5.42	10.69	21.76	15.79	1.32352e-06	2.31224	male
F01_transcript_16032	1629	1783	1719	100	173	169	54.41	51.4	56.88	3.92	5.63	5.82	8.49881e-08	-2.76581	down
F01_transcript_16042	5664	3962	5502	813	460	921	200.09	120.84	192.65	33.46	15.82	33.5	5.84108e-05	-1.94644	down
F01_transcript_16046	2474	2688	2458	672	308	370	83.55	78.37	82.26	26.46	10.15	12.87	0.0003946	-1.55652	down
F01_transcript_16055	2514	2693	2643	167	267	282	85.53	79.1	89.11	6.62	8.84	9.87	6.68341e-08	-2.68063	down
F01_transcript_16056	2794	1909	2695	35	0	0	93.77	55.32	89.62	1.39	0	0	5.8165e-28	-6.53219	down
F01_transcript_16058	1213	1296	1307	18	24	32	40.95	37.78	43.73	0.71	0.79	1.11	2.33569e-16	-4.91116	down
F01_transcript_16062	964	634	920	21	4	14	32.74	18.6	30.95	0.85	0.14	0.49	5.48499e-15	-5.07568	down
F01_transcript_16065	3011	2408	2914	0	0	0	101.34	69.98	97.2	0	0	0	1.29269e-46	#NAME?	down
F01_transcript_16066	625	613	695	34	46	38	21.3	18.06	23.49	1.36	1.56	1.34	3.91675e-07	-3.22629	down
F01_transcript_16068	466	492	420	1061	1297	1550	15.87	14.47	14.18	42.1	43.02	54.34	3.26e-06	2.30365	male
F01_transcript_16071	475	511	423	35	57	43	16.11	14.94	14.21	1.39	1.91	1.5	0.000102329	-2.58531	down
F01_transcript_16080	133	99	193	1024	1116	439	4.55	2.91	6.52	40.56	36.95	15.35	0.00138007	3.46783	male
F01_transcript_16087	1923	2195	1918	6527	6626	6301	65.09	64.15	64.34	257.36	218.38	219.51	2.91668e-06	2.53377	male
F01_transcript_16089	373	392	345	631	1134	1009	12.73	11.55	11.68	25.11	37.69	35.44	2.91816e-05	2.09515	male
F01_transcript_16095	132	117	135	740	1048	836	4.54	3.5	4.61	29.66	35.08	29.58	3.30814e-11	3.57369	male
F01_transcript_16105	866	731	847	185	144	154	29.47	21.5	28.56	7.34	4.8	5.42	0.00525691	-1.47873	down
F01_transcript_16106	149	191	168	308	482	458	5.07	5.6	5.65	12.17	15.93	16	0.000395272	2.08822	male
F01_transcript_16113	1644	1783	1690	235	421	441	55.65	52.11	56.69	9.27	13.88	15.36	0.00419281	-1.45927	down
F01_transcript_16120	452	603	325	0	0	0	15.33	17.67	10.94	0	0	0	2.05547e-19	#NAME?	down
F01_transcript_16122	559	1542	589	27	135	112	19.03	45.26	19.84	1.07	4.47	3.92	0.0083237	-2.56115	down
F01_transcript_16125	1304	1057	1308	62	76	100	44.35	31.04	44.09	2.47	2.55	3.53	8.44828e-09	-3.16861	down
F01_transcript_16128	88	67	55	0	3	7	3	1.99	1.87	0	0.11	0.28	8.41302e-05	-3.80348	down
F01_transcript_16143	622	866	599	32	106	124	21.23	25.51	20.28	1.27	3.52	4.35	0.000270036	-2.28235	down
F01_transcript_16150	215	294	213	539	1258	1094	7.28	8.58	7.14	21.23	41.41	38.04	4.94786e-08	2.75986	male
F01_transcript_16153	705	1136	697	120	77	181	24.37	33.87	23.87	4.83	2.61	6.43	0.00055519	-1.90492	down
F01_transcript_16160	372	495	400	0	0	8	12.52	14.38	13.36	0	0	0.3	7.74285e-14	-6.72267	down
F01_transcript_16165	395	258	408	1853	657	2791	13.61	7.66	13.91	74.25	22.01	98.78	0.00481429	3.13734	male
F01_transcript_1618	4930	4575	5221	711	703	1124	58.17	46.77	61.04	9.88	8.14	13.78	0.000458189	-1.74315	down
F01_transcript_16180	1826	1822	1815	242	497	394	63.71	54.88	62.75	9.83	16.88	14.14	0.0028721	-1.50721	down
F01_transcript_16182	404	473	438	29	54	41	13.84	13.99	14.87	1.16	1.8	1.45	0.000117024	-2.62449	down
F01_transcript_16188	48470	57970	48415	147921	186099	159857	1640.64	1694.25	1624.02	5832.58	6133.6	5568.91	0.00405368	2.49906	male
F01_transcript_1619	1190	1317	1152	163	314	307	14.05	13.46	13.47	2.26	3.64	3.77	0.00607645	-1.46133	down
F01_transcript_16205	1641	2173	1507	300	405	539	58.46	66.82	53.19	12.44	14.04	19.77	0.0089474	-1.30734	down
F01_transcript_16207	543	146	490	28	19	12	17.48	4.08	15.62	1.09	0.6	0.42	0.00224329	-3.43695	down
F01_transcript_16208	108	117	131	461	394	448	3.68	3.44	4.42	18.28	13.06	15.7	8.16921e-06	2.72081	male
F01_transcript_1621	736	778	693	590	1290	1428	8.65	7.93	8.08	8.18	14.88	17.46	0.00498457	1.32175	male
F01_transcript_16213	2482	2454	2554	94	92	111	85.49	72.98	87.18	3.81	3.11	3.96	7.42513e-14	-3.83298	down
F01_transcript_16214	1465	1716	1462	268	276	303	51.31	51.89	50.75	10.93	9.41	10.92	0.00093002	-1.62166	down
F01_transcript_16217	20	12	24	158	591	266	0.7	0.36	0.82	6.34	19.72	9.4	3.37577e-05	4.8875	male
F01_transcript_16221	1154	1053	1181	205	168	255	40.05	31.54	40.61	8.31	5.69	9.1	0.001732	-1.60767	down
F01_transcript_16225	889	1260	932	24	16	60	30.67	37.53	31.87	0.99	0.56	2.15	5.55813e-12	-4.16678	down
F01_transcript_16226	1527	1640	1446	243	342	409	52.52	48.7	49.29	9.73	11.45	14.47	0.00476339	-1.43244	down
F01_transcript_16229	477	296	386	10	12	148	16.29	8.73	13.07	0.4	0.41	5.22	0.0043433	-2.16322	down
F01_transcript_1623	1135	1333	1172	150	163	292	13.46	13.69	13.76	2.09	1.9	3.6	0.000597519	-1.80673	down
F01_transcript_16230	1121	1980	1138	199	244	214	38.09	58.07	38.31	7.87	8.08	7.51	0.000221771	-1.84241	down
F01_transcript_16235	535	673	512	39	21	28	18.47	20.05	17.52	1.57	0.73	1	1.53489e-07	-3.37421	down
F01_transcript_16237	135	185	125	18	19	18	4.73	5.59	4.34	0.73	0.65	0.65	0.00692738	-2.16557	down
F01_transcript_16238	407	351	398	12	100	5	13.95	10.39	13.54	0.51	3.34	0.2	0.000300916	-2.59975	down
F01_transcript_16241	155	410	283	551	417	565	5.41	12.33	9.77	22.35	14.13	20.25	0.00316788	1.739	male
F01_transcript_16243	251	191	276	13	34	49	8.62	5.68	9.42	0.54	1.16	1.75	0.0051736	-2.21537	down
F01_transcript_16244	938	1083	957	63	84	94	32.31	32.2	32.66	2.53	2.82	3.34	5.24995e-07	-2.83122	down
F01_transcript_16246	445	785	503	0	2	3	15	22.85	16.82	0	0.07	0.1	3.61492e-18	-7.80965	down
F01_transcript_16249	55	108	43	252	232	280	1.89	3.2	1.46	10.06	7.74	9.88	7.18998e-05	2.76312	male
F01_transcript_16255	27	30	37	99	198	203	0.93	0.9	1.27	3.99	6.66	7.22	2.01357e-05	3.15863	male
F01_transcript_16260	348	495	355	17	33	29	12.02	14.76	12.15	0.68	1.11	1.06	1.10109e-05	-3.14377	down
F01_transcript_16270	90	192	121	25	1	0	3.08	5.68	4.09	0.99	0.06	0	0.000241782	-2.73362	down
F01_transcript_16274	95	65	59	0	0	7	3.28	1.94	2.04	0	0	0.25	1.21594e-05	-4.4056	down
F01_transcript_16276	246	105	251	2	0	4	8.53	3.16	8.63	0.09	0	0.15	1.7183e-07	-5.8649	down
F01_transcript_16289	3505	3634	3549	663	696	710	124.74	111.64	125.18	27.5	24.12	26	0.00125529	-1.53874	down
F01_transcript_16290	2005	1859	2020	2291	3496	3198	70.24	56.24	70.15	93.43	119.19	115.22	0.00574699	1.39495	male
F01_transcript_16297	17	67	21	479	3444	831	0.62	2.06	0.76	19.57	117.58	30	0.00627622	6.26698	male
F01_transcript_163	53	99	67	172	261	288	0.39	0.64	0.5	1.51	1.9	2.23	0.000215084	2.51975	male
F01_transcript_16300	602	646	642	74	118	90	20.98	19.43	22.17	3	4	3.23	0.0012773	-1.94772	down
F01_transcript_16301	2359	2530	2281	171	158	171	84.93	78.63	81.39	7.16	5.53	6.33	1.21046e-09	-2.99626	down
F01_transcript_16302	188	187	206	1	9	11	6.52	5.6	7.09	0.04	0.3	0.39	3.48742e-06	-4.15131	down
F01_transcript_16303	964	1856	903	37	35	32	33.25	55.26	30.87	1.51	1.2	1.16	1.02255e-10	-4.27518	down
F01_transcript_16311	1261	1108	1244	179	272	291	45.86	34.77	44.86	7.59	9.62	10.88	0.00407769	-1.51245	down
F01_transcript_16313	114	219	87	686	1098	559	3.98	6.59	3.03	27.87	37.29	20.06	3.38036e-07	3.33694	male
F01_transcript_16320	910	1081	926	0	96	69	31.62	32.44	31.9	0.03	3.26	2.5	1.02385e-08	-3.52099	down
F01_transcript_16321	1753	1679	1658	100	80	64	59.74	49.38	55.97	4	2.66	2.26	1.34257e-11	-3.49699	down
F01_transcript_16328	955	1154	1125	1	19	0	32.9	34.31	38.4	0.07	0.65	0	1.31039e-21	-6.65225	down
F01_transcript_16342	382	586	418	107	51	29	14.03	18.58	15.23	4.58	1.84	1.11	0.00123052	-1.88644	down
F01_transcript_16349	1	9	7	63	159	108	0.05	0.29	0.25	2.64	5.57	4.02	1.45232e-08	5.07562	male
F01_transcript_16350	163	102	190	0	3	22	5.68	3.09	6.58	0	0.13	0.79	8.20944e-05	-3.62622	down
F01_transcript_16358	1116	1452	1164	8	82	73	38.54	43.3	39.83	0.36	2.77	2.62	4.65397e-11	-3.85813	down
F01_transcript_16365	296	285	264	39	22	61	10.31	8.56	9.1	1.59	0.77	2.19	0.0058393	-1.97345	down
F01_transcript_16368	42	79	34	1	4	4	1.49	2.37	1.19	0.05	0.15	0.16	0.000168476	-3.38078	down
F01_transcript_1637	539	914	476	70	101	163	6.41	9.42	5.61	0.99	1.18	2.02	0.00419993	-1.75049	down
F01_transcript_16371	783	907	788	76	141	134	27.25	27.25	27.17	3.08	4.78	4.8	0.000381682	-2.05084	down
F01_transcript_16381	145	171	187	28	6	29	5.05	5.14	6.46	1.14	0.2	1.05	0.00602794	-2.09939	down
F01_transcript_16384	1120	1235	1163	181	201	216	38.6	36.74	39.72	7.26	6.74	7.66	0.000752734	-1.73579	down
F01_transcript_16393	851	851	761	24	32	21	29.52	25.49	26.17	0.97	1.08	0.75	3.7486e-11	-4.16961	down
F01_transcript_16400	1769	1064	1738	53	144	196	63.06	32.73	61.4	2.23	5	7.19	1.96425e-06	-2.8595	down
F01_transcript_16401	541	528	552	24	81	74	18.72	15.76	18.92	0.97	2.76	2.64	0.000202915	-2.47374	down
F01_transcript_16402	484	324	445	17	30	30	17.04	9.86	15.52	0.72	1.03	1.1	4.26853e-06	-3.27622	down
F01_transcript_16408	346	326	371	27	44	49	12.09	9.84	12.85	1.1	1.5	1.76	0.000944058	-2.35795	down
F01_transcript_16412	1066	1215	882	0	0	28	37.44	36.83	30.69	0	0	1.05	1.6679e-19	-6.23794	down
F01_transcript_16444	722	843	681	82	93	99	25.06	25.26	23.45	3.32	3.17	3.56	0.000136713	-2.21191	down
F01_transcript_16449	542	674	612	7	16	17	19.01	20.39	21.27	0.3	0.56	0.63	2.35367e-11	-4.7736	down
F01_transcript_16451	1759	1832	1663	112	238	308	61.91	55.67	58.02	4.61	8.17	11.17	1.17638e-05	-2.26787	down
F01_transcript_16455	840	688	793	73	72	74	29.7	21.02	27.79	3.01	2.51	2.71	9.41151e-06	-2.57684	down
F01_transcript_16457	657	827	658	11	24	15	23.82	25.88	23.65	0.46	0.85	0.56	8.19496e-12	-4.64037	down
F01_transcript_16462	257	163	208	24	8	10	9.01	4.94	7.22	1	0.3	0.39	0.000100965	-2.93973	down
F01_transcript_16465	630	574	547	11	34	41	22.3	17.54	19.18	0.45	1.17	1.53	9.49785e-08	-3.65149	down
F01_transcript_1647	143	233	119	2	28	24	1.69	2.38	1.39	0.03	0.34	0.3	0.00357677	-2.52944	down
F01_transcript_16483	432	572	419	587	1240	874	15.21	17.38	14.62	24.07	42.47	31.66	0.000641698	1.705	male
F01_transcript_16494	341	764	314	3	12	9	12.14	23.46	11.07	0.12	0.42	0.34	1.19258e-07	-5.13958	down
F01_transcript_16501	1051	1282	1018	236	251	183	37.11	39.06	35.6	9.7	8.64	6.67	0.00351064	-1.46004	down
F01_transcript_16504	276	212	292	625	691	1066	9.82	6.51	10.3	25.89	23.9	38.98	4.08072e-06	2.38475	male
F01_transcript_1651	92	85	59	0	0	0	1.09	0.88	0.7	0.01	0	0	2.12601e-09	#NAME?	down
F01_transcript_16513	302	546	405	18	91	58	10.59	16.52	14.07	0.75	3.12	2.1	0.00185175	-2.1909	down
F01_transcript_16517	2245	2435	2167	201	257	206	78.94	73.92	75.51	8.23	8.8	7.45	1.97608e-07	-2.54168	down
F01_transcript_16538	808	888	860	85	77	116	28.43	26.97	29.99	3.48	2.64	4.2	2.62672e-05	-2.38227	down
F01_transcript_16541	4701	2651	4872	2	8	10	167.09	81.34	171.61	0.11	0.28	0.38	5.14898e-20	-8.60131	down
F01_transcript_16554	935	972	1027	155	124	95	32.94	29.56	35.86	6.36	4.25	3.44	6.64545e-05	-2.08171	down
F01_transcript_16555	3605	4320	3691	640	341	299	126.95	131.32	128.8	26.24	11.72	10.83	1.06442e-06	-2.23383	down
F01_transcript_16558	98	164	107	391	1107	627	3.45	4.99	3.74	16.04	37.96	22.72	4.80426e-06	3.29641	male
F01_transcript_1656	315	591	352	1405	984	1124	3.75	6.1	4.16	19.71	11.51	13.92	0.00264217	2.38822	male
F01_transcript_16562	0	28	13	515	3154	2669	0	0.87	0.48	21.17	108.32	96.86	1.72527e-08	8.02329	male
F01_transcript_16564	180	154	148	21	0	10	6.4	4.73	5.2	0.9	0	0.38	0.000164569	-2.9315	down
F01_transcript_16570	270	455	368	710	644	800	9.58	13.91	12.91	29.26	22.19	29.13	0.000732132	1.83017	male
F01_transcript_16576	159	239	156	5	13	27	5.66	7.34	5.51	0.23	0.48	1	0.000560504	-2.92302	down
F01_transcript_16579	1761	2191	1658	359	215	258	62.72	67.37	58.51	14.9	7.46	9.47	7.04205e-05	-1.84529	down
F01_transcript_1658	217	482	202	605	1211	1450	2.6	5	2.4	8.53	14.23	18.04	1.28324e-07	2.63798	male
F01_transcript_16581	13	33	20	202	338	296	0.49	1.04	0.72	8.33	11.63	10.78	5.99145e-10	4.47944	male
F01_transcript_16584	3892	5018	3878	56	177	172	138.69	154.36	136.95	2.34	6.17	6.3	8.43685e-16	-4.25986	down
F01_transcript_16587	756	975	879	43	64	73	26.68	29.7	30.75	1.77	2.2	2.67	2.07692e-07	-3.07428	down
F01_transcript_16592	2293	2516	2299	154	248	218	80.74	76.47	80.22	6.31	8.5	7.9	3.98837e-08	-2.73083	down
F01_transcript_16600	964	834	960	27	90	54	34.2	25.52	33.74	1.14	3.11	1.99	3.82469e-08	-3.28924	down
F01_transcript_16608	703	950	804	165	133	68	25.09	29.26	28.44	6.85	4.64	2.53	0.000523826	-1.82024	down
F01_transcript_16614	21	36	27	357	1110	1328	0.77	1.11	0.96	14.79	38.42	48.54	3.00291e-11	5.77563	male
F01_transcript_16615	221	153	208	14	37	23	7.8	4.67	7.28	0.61	1.3	0.85	0.00542401	-2.24112	down
F01_transcript_16618	821	1004	839	103	150	139	28.98	30.6	29.35	4.23	5.15	5.05	0.000416694	-1.96277	down
F01_transcript_16625	618	261	595	0	0	0	21.96	8.01	20.95	0	0	0	1.13134e-12	#NAME?	down
F01_transcript_16630	1912	1553	1952	14	4	31	67.74	47.5	68.54	0.61	0.15	1.16	8.28421e-24	-6.00901	down
F01_transcript_16633	26	35	27	0	9	2	0.93	1.08	0.95	0	0.31	0.07	0.00368952	-2.35419	down
F01_transcript_16639	125	132	123	495	1240	937	4.46	4.06	4.35	20.54	43.03	34.36	1.76669e-11	3.56074	male
F01_transcript_16642	875	1262	989	0	56	24	31.09	38.71	34.84	0	1.95	0.9	2.14049e-13	-4.64918	down
F01_transcript_16648	59	42	74	0	5	0	2.11	1.32	2.65	0	0.18	0	6.64513e-06	-4.50191	down
F01_transcript_1665	418	618	455	58	74	112	4.98	6.37	5.37	0.81	0.87	1.39	0.00468415	-1.82366	down
F01_transcript_16651	2180	2532	2300	284	339	255	77.52	77.72	81.06	11.76	11.73	9.33	6.5922e-06	-2.15756	down
F01_transcript_16657	6	0	14	2975	5985	5044	0.25	0	0.51	126.15	212.16	188.94	2.84653e-48	10.1513	male
F01_transcript_16658	25	63	26	107	80	103	0.93	1.98	0.96	4.5	2.82	3.81	0.00783396	2.25057	male
F01_transcript_16668	845	1165	794	2727	2285	3096	31.02	36.91	28.92	116.47	81.61	116.83	3.84108e-06	2.38467	male
F01_transcript_16672	958	1315	975	67	142	124	34.04	40.32	34.33	2.77	4.93	4.55	5.47514e-06	-2.5181	down
F01_transcript_16681	608	1383	600	891	1799	1710	21.42	42.02	20.95	36.53	61.62	61.92	0.00128427	1.55877	male
F01_transcript_16682	64	39	63	0	0	0	2.32	1.21	2.25	0	0	0	6.09079e-09	#NAME?	down
F01_transcript_16686	1814	1534	1770	106	198	125	64.32	46.95	62.2	4.4	6.86	4.59	5.39175e-08	-2.7966	down
F01_transcript_16694	2936	3353	2478	25	46	22	104.22	102.75	87.16	1.06	1.62	0.83	7.98661e-25	-5.74535	down
F01_transcript_16702	380	327	406	1316	1619	1531	13.62	10.12	14.45	54.9	56.48	56.44	1.79156e-08	2.80986	male
F01_transcript_16705	146	65	172	0	2	0	5.19	2.01	6.06	0	0.07	0	2.51376e-07	-6.96848	down
F01_transcript_16706	21	8	13	490	1218	950	0.75	0.25	0.46	20.39	42.37	34.93	3.94115e-27	6.6943	male
F01_transcript_16711	878	656	952	1317	1278	1141	31.56	20.35	33.9	55.09	44.67	42.18	0.0059647	1.42421	male
F01_transcript_16718	16	17	11	1869	4384	4052	0.59	0.53	0.39	77.88	152.73	149.18	6.86577e-42	8.61947	male
F01_transcript_16720	5922	4593	5770	204	432	656	213.01	142.61	205.69	8.56	15.13	24.27	1.46535e-08	-2.95084	down
F01_transcript_16722	54	0	0	455	423	386	1.98	0	0	19.37	15.04	14.53	1.69343e-13	5.31991	male
F01_transcript_16727	245	228	201	46	0	28	8.71	6.99	7.09	1.92	0	1.05	0.00167169	-2.18879	down
F01_transcript_1673	174	254	148	492	626	743	2.09	2.65	1.76	6.96	7.39	9.29	5.3546e-06	2.50453	male
F01_transcript_16734	3527	5477	3667	7	17	26	129.51	173.56	133.43	0.3	0.62	0.98	3.3127e-33	-7.2613	down
F01_transcript_16737	393	347	362	15	27	27	14.05	10.68	12.82	0.64	0.97	1.02	9.5774e-06	-3.23981	down
F01_transcript_16750	440	407	306	3	0	0	16.55	13.2	11.39	0.14	0	0	2.7824e-15	-7.37689	down
F01_transcript_16753	2269	2885	2356	417	614	458	81.23	89.15	83.59	17.37	21.39	16.86	0.00153357	-1.51728	down
F01_transcript_16757	574	1247	573	46	118	44	20.62	38.68	20.4	1.95	4.15	1.66	9.14077e-05	-2.70929	down
F01_transcript_16763	53	84	56	595	464	426	1.87	2.56	1.96	24.44	15.93	15.46	1.72245e-05	3.84532	male
F01_transcript_16771	224	391	251	333	640	430	8.01	12.07	8.9	13.84	22.25	15.81	0.00813063	1.50136	male
F01_transcript_16774	1153	1387	1114	209	264	303	39.74	41.28	38.04	8.43	8.87	10.74	0.00549121	-1.43141	down
F01_transcript_16775	54	90	45	1309	1160	843	1.95	2.8	1.61	54.94	40.71	31.26	1.78026e-07	5.03911	male
F01_transcript_16784	1299	1637	1256	197	284	257	46.5	50.59	44.56	8.21	9.89	9.46	0.000800467	-1.69849	down
F01_transcript_16786	722	976	691	14	22	2	26.25	30.66	24.92	0.63	0.78	0.08	2.72211e-14	-5.08352	down
F01_transcript_16788	4031	4856	4153	843	481	323	154.59	160.67	157.84	37.58	17.93	12.75	8.40348e-06	-2.02804	down
F01_transcript_16791	114	150	116	2	21	22	4.11	4.67	4.12	0.11	0.74	0.83	0.00694768	-2.42418	down
F01_transcript_16793	123	56	125	0	0	8	4.55	1.8	4.58	0	0	0.34	7.86721e-06	-4.70627	down
F01_transcript_16805	153	450	166	6101	19480	10603	5.56	14.11	5.98	257.93	688.63	396.08	3.1436e-10	6.347	male
F01_transcript_16807	163	155	179	13	12	9	5.91	4.88	6.44	0.55	0.42	0.34	0.000231178	-3.00299	down
F01_transcript_16808	592	560	571	26	50	46	21.24	17.33	20.28	1.1	1.77	1.73	3.22349e-06	-3.0618	down
F01_transcript_16812	2730	3013	2815	263	299	307	99.77	95.03	101.95	11.18	10.63	11.53	2.98781e-07	-2.47844	down
F01_transcript_16817	1240	1468	1410	46	71	55	43.95	44.94	49.56	1.92	2.46	2.01	9.13338e-12	-3.77809	down
F01_transcript_1682	280	253	361	0	102	0	3.32	2.61	4.24	0	1.19	0	0.00136691	-2.49541	down
F01_transcript_16823	6221	7037	6250	183	296	80	229.48	224.06	228.49	7.87	10.65	3.05	5.68289e-16	-4.27393	down
F01_transcript_16827	15802	11947	16299	16	65	72	583.32	380.63	596.25	0.73	2.34	2.74	6.27634e-31	-7.499	down
F01_transcript_16828	885	960	881	1453	1481	1322	31.98	29.95	31.55	61.1	52.07	49.12	0.00393884	1.49003	male
F01_transcript_16831	5296	6131	5235	3	32	13	196.32	196.15	192.32	0.16	1.18	0.5	4.74379e-35	-7.7635	down
F01_transcript_16835	504	329	439	6	47	50	18.2	10.26	15.72	0.28	1.67	1.87	3.97238e-05	-2.99202	down
F01_transcript_1684	6	0	13	36	66	43	0.08	0	0.16	0.52	0.79	0.55	2.707e-05	3.65782	male
F01_transcript_16842	1813	2154	1864	37	81	131	68.15	69.87	69.44	1.62	2.96	5.06	1.10582e-12	-3.83342	down
F01_transcript_1685	7376	10381	7090	789	362	1195	88.67	108.11	84.45	11.17	4.27	14.93	3.78736e-07	-2.55937	down
F01_transcript_16859	3128	4775	3287	86	133	302	112.91	148.76	117.58	3.63	4.68	11.23	9.10606e-13	-3.68939	down
F01_transcript_1687	279	394	281	362	564	561	3.31	4.05	3.31	5.06	6.57	6.93	0.0097963	1.43623	male
F01_transcript_16873	36	20	38	157	130	183	1.34	0.65	1.39	6.62	4.59	6.84	4.08752e-05	3.13157	male
F01_transcript_16896	671	733	711	181	78	42	24.51	23.11	25.74	7.69	2.77	1.58	0.000504162	-1.80891	down
F01_transcript_16899	230	242	265	12	30	42	8.29	7.51	9.46	0.5	1.08	1.55	0.00203021	-2.42698	down
F01_transcript_1690	1148	1489	1246	106	127	158	13.71	15.4	14.74	1.49	1.49	1.96	1.98082e-06	-2.50634	down
F01_transcript_16900	746	858	761	1553	2276	1822	27.14	26.94	27.44	65.74	80.57	68.15	2.86942e-05	2.06514	male
F01_transcript_16913	179	312	159	0	0	0	6.53	9.8	5.74	0	0	0	3.3442e-13	#NAME?	down
F01_transcript_16917	3356	3664	3482	618	897	760	121.81	114.77	125.23	26.09	31.69	28.35	0.00402169	-1.40375	down
F01_transcript_1692	2252	2266	2281	86	94	177	26.96	23.51	27.06	1.21	1.11	2.2	1.4424e-11	-3.48137	down
F01_transcript_16922	210	276	231	0	0	10	7.6	8.63	8.28	0	0	0.4	3.70748e-09	-5.58045	down
F01_transcript_16934	843	547	841	11	2	11	30.82	17.26	30.46	0.47	0.09	0.42	7.63537e-16	-5.65366	down
F01_transcript_16936	1046	1283	1069	261	113	270	37.65	39.83	38.14	10.95	3.96	10.01	0.00209285	-1.5156	down
F01_transcript_16945	414	716	441	675	970	972	15.29	22.8	16.14	28.99	34.81	36.84	0.00251436	1.55081	male
F01_transcript_16946	239	223	182	7	13	14	8.79	7.06	6.64	0.34	0.49	0.56	2.48011e-05	-3.48906	down
F01_transcript_16947	48	65	49	429	332	595	1.76	2.05	1.78	18.27	11.82	22.39	6.44678e-10	3.89987	male
F01_transcript_16950	169	68	85	216	287	403	6.23	2.18	3.13	9.29	10.28	15.27	0.000360466	2.23459	male
F01_transcript_16955	1403	1742	1427	107	265	179	53.4	57.2	53.82	4.75	9.83	7.03	1.05176e-05	-2.29117	down
F01_transcript_16956	745	971	795	79	131	79	27.18	30.58	28.77	3.35	4.68	2.98	5.2306e-05	-2.30319	down
F01_transcript_16958	111	28	90	2	0	0	4.09	0.89	3.29	0.1	0	0	0.000143749	-5.67668	down
F01_transcript_16965	1010	1602	755	234	373	146	37.53	51.33	27.78	10.13	13.5	5.58	0.00939211	-1.29989	down
F01_transcript_16969	165	167	159	12	21	20	6.11	5.32	5.82	0.54	0.77	0.78	0.00305882	-2.44196	down
F01_transcript_16977	330	403	413	11	11	22	12.19	12.84	15.11	0.51	0.41	0.86	1.67442e-07	-3.92256	down
F01_transcript_16982	276	278	225	14	1	0	10.17	8.82	8.21	0.6	0.04	0	1.19922e-08	-4.51896	down
F01_transcript_16984	528	617	549	0	12	0	19.44	19.58	20.02	0	0.46	0	2.09698e-15	-6.48943	down
F01_transcript_16988	599	1169	535	0	0	0	22	37.04	19.47	0	0	0	2.04445e-20	#NAME?	down
F01_transcript_16995	382	300	417	0	0	4	13.81	9.37	14.93	0	0	0.17	2.28813e-14	-7.54173	down
F01_transcript_16997	75	52	62	109	223	186	2.78	1.66	2.28	4.7	8.04	7.09	0.00179506	2.20094	male
F01_transcript_17007	812	651	886	12	16	4	29.89	20.69	32.3	0.55	0.58	0.17	4.45101e-15	-5.33419	down
F01_transcript_17008	110	153	108	1169	1712	1828	4.04	4.85	3.93	49.92	61.14	68.98	1.67585e-17	4.46386	male
F01_transcript_17023	856	920	883	70	187	217	31.77	29.47	32.48	3.02	6.75	8.28	0.00235118	-1.77263	down
F01_transcript_17027	2617	2625	2583	255	329	344	95.81	82.94	93.71	10.86	11.72	12.95	2.89564e-06	-2.2764	down
F01_transcript_17030	1405	1754	1468	27	19	32	51.6	55.58	53.44	1.19	0.7	1.24	2.2157e-18	-5.0406	down
F01_transcript_17031	860	1384	948	2458	3037	2687	31.57	43.85	34.49	104.97	108.45	101.39	1.79042e-05	2.19699	male
F01_transcript_17039	39	42	33	0	0	0	1.6	1.47	1.34	0	0	0	7.47175e-09	#NAME?	down
F01_transcript_1704	1506	1646	1514	135	299	426	17.92	16.97	17.85	1.89	3.49	5.27	0.00113484	-1.71967	down
F01_transcript_17040	240	433	239	25	21	3	8.88	13.81	8.78	1.1	0.77	0.12	7.38103e-06	-3.23297	down
F01_transcript_17046	178	230	203	0	0	0	6.63	7.39	7.51	0	0	0	6.96714e-13	#NAME?	down
F01_transcript_17048	619	830	692	26	16	9	23.16	26.77	25.64	1.13	0.61	0.36	9.51891e-12	-4.43104	down
F01_transcript_17053	216	183	192	357	618	702	7.9	5.78	6.97	15.16	21.93	26.31	3.3153e-05	2.25627	male
F01_transcript_17063	2115	2601	2142	259	154	187	77.97	82.78	78.29	11.11	5.52	7.1	4.1898e-08	-2.60867	down
F01_transcript_17081	389	707	367	1377	1893	1883	14.14	22.14	13.23	58.16	66.84	70.28	1.08699e-07	2.64249	male
F01_transcript_17085	114	152	99	2126	3434	2105	4.25	4.89	3.66	91.88	124.07	80.37	4.30348e-21	5.21582	male
F01_transcript_17092	922	1180	984	1432	1508	1577	34.05	37.62	36.02	61.49	54.15	59.83	0.00689162	1.38653	male
F01_transcript_17095	2752	2889	2617	89	162	173	102.45	92.81	96.57	3.86	5.87	6.63	5.66711e-12	-3.52448	down
F01_transcript_17098	186	196	141	851	903	928	6.87	6.24	5.17	36.47	32.34	35.14	2.31007e-09	3.19228	male
F01_transcript_1710	1355	1406	1358	14	45	74	16.12	14.49	16.01	0.21	0.53	0.92	2.02628e-13	-4.27356	down
F01_transcript_17101	1451	1795	1479	385	257	333	53.64	57.26	54.2	16.58	9.25	12.68	0.00286541	-1.3938	down
F01_transcript_17108	3629	3766	3540	0	0	3	135.08	120.99	130.58	0	0	0.14	2.41455e-46	-11.2574	down
F01_transcript_17109	727	869	742	1793	1658	1709	26.93	27.77	27.24	77.2	59.7	65.02	8.87613e-05	1.99599	male
F01_transcript_17111	210	209	182	0	0	0	7.83	6.73	6.71	0	0	0	8.3463e-13	#NAME?	down
F01_transcript_17114	915	635	813	168	148	175	34.07	20.43	30.01	7.29	5.36	6.71	0.00816925	-1.43987	down
F01_transcript_17120	837	934	922	1744	1920	1442	31.09	29.92	33.92	75.33	69.35	55.03	0.0005264	1.7716	male
F01_transcript_17124	1622	3588	1694	310	187	302	61.16	116.74	63.3	13.62	6.87	11.71	0.000377098	-2.20478	down
F01_transcript_17128	676	640	719	12	7	27	25.21	20.59	26.58	0.53	0.28	1.03	9.02105e-12	-4.69428	down
F01_transcript_17129	10	1	8	1936	4507	3206	0.37	0.03	0.29	83.01	161.61	121.47	8.55749e-46	9.68448	male
F01_transcript_17134	4704	4755	4050	748	934	861	176.71	154.15	150.79	32.67	34.14	33.25	0.001126	-1.5932	down
F01_transcript_17137	90	94	95	15	2	5	3.33	3.01	3.5	0.68	0.09	0.2	0.00101427	-2.62496	down
F01_transcript_17145	914	992	934	138	201	158	34.09	31.93	34.53	5.99	7.29	6.06	0.00157211	-1.70686	down
F01_transcript_17148	52	82	51	3647	2589	2562	1.95	2.65	1.89	158.64	94.18	98.47	6.05861e-09	6.48224	male
F01_transcript_1715	2073	1947	1923	91	189	111	24.81	20.19	22.81	1.29	2.22	1.39	9.01112e-10	-3.14901	down
F01_transcript_17152	469	962	526	40	87	69	17.56	31.08	19.54	1.78	3.19	2.68	5.01506e-05	-2.52996	down
F01_transcript_17163	1422	1044	1536	15	52	139	52.58	33.32	56.29	0.65	1.89	5.3	2.1555e-10	-3.6473	down
F01_transcript_17165	609	892	642	59	92	134	22.81	28.82	23.8	2.57	3.37	5.15	0.000382028	-2.14293	down
F01_transcript_17167	808	668	787	55	130	131	30.08	21.47	29.04	2.41	4.71	5.02	0.000438119	-2.11571	down
F01_transcript_17168	711	523	688	91	113	98	26.65	16.92	25.55	4	4.14	3.8	0.00167683	-1.8645	down
F01_transcript_1717	106	185	128	172	320	314	1.29	1.94	1.54	2.44	3.79	3.94	0.00707965	1.72685	male
F01_transcript_17172	419	610	386	29	44	57	15.64	19.66	14.27	1.27	1.61	2.22	7.90964e-05	-2.66179	down
F01_transcript_17176	763	865	773	5	22	37	28.57	27.96	28.68	0.24	0.82	1.44	9.15032e-12	-4.56607	down
F01_transcript_17180	1441	1365	1392	122	184	134	53.98	44.12	51.67	5.31	6.7	5.16	2.21546e-06	-2.45114	down
F01_transcript_17185	9020	9701	9192	30	86	67	345.14	320.3	348.58	1.38	3.22	2.67	1.96536e-27	-6.5206	down
F01_transcript_1719	36	187	44	241	436	362	0.44	1.95	0.53	3.4	5.13	4.5	1.34249e-05	2.81302	male
F01_transcript_17194	4539	5103	4688	210	200	246	172.93	167.76	177	9.3	7.41	9.63	1.11055e-12	-3.61769	down
F01_transcript_17197	127	263	150	2134	1543	2201	4.76	8.51	5.57	93.02	56.25	84.77	4.28753e-09	4.32973	male
F01_transcript_17199	1006	1275	1051	102	80	109	37.64	41.17	38.98	4.47	2.92	4.19	6.71814e-07	-2.66186	down
F01_transcript_17201	670	775	741	2120	3533	1615	24.68	24.64	27.04	90.81	126.51	61.14	0.000126928	2.55716	male
F01_transcript_17207	757	518	857	129	104	130	28.44	16.8	31.92	5.65	3.8	5.05	0.00225093	-1.72318	down
F01_transcript_17220	499	450	529	54	128	81	18.63	14.51	19.57	2.34	4.66	3.12	0.0077631	-1.73645	down
F01_transcript_17221	2699	2425	2638	29	36	56	101.96	79.05	98.76	1.27	1.32	2.17	2.16528e-21	-5.23654	down
F01_transcript_17223	988	51	1008	1380	1465	2449	37.25	1.68	37.69	60.51	53.73	94.86	9.71235e-06	2.09279	male
F01_transcript_17230	1478	1586	1435	182	227	278	56.19	52.03	54.07	8.04	8.39	10.86	0.000156812	-1.91656	down
F01_transcript_17234	220	263	137	11	0	26	8.35	8.62	5.17	0.48	0	1.04	6.34484e-05	-3.25821	down
F01_transcript_17244	115	60	135	233	184	213	4.31	1.97	5.05	10.2	6.73	8.23	0.00850546	1.8541	male
F01_transcript_17261	81	221	83	0	4	0	3.1	7.26	3.13	0	0.15	0	1.06228e-05	-5.89257	down
F01_transcript_17262	2229	2231	2435	6214	8134	9268	96.41	83.23	104.38	311.73	341.47	410.86	1.58248e-06	2.56513	male
F01_transcript_17264	12852	14720	12965	0	147	20	486.86	481.19	486.77	0	5.41	0.78	5.23152e-30	-7.28037	down
F01_transcript_17278	266	292	237	357	594	392	10.18	9.62	8.96	15.86	22.05	15.38	0.00667872	1.56151	male
F01_transcript_17280	696	272	657	0	3	0	26.34	8.89	24.65	0	0.13	0	3.53764e-10	-8.47054	down
F01_transcript_17281	12993	6472	12927	0	23	17	492.23	211.57	485.34	0	0.86	0.69	8.68272e-18	-9.07432	down
F01_transcript_17285	1190	1441	1196	73	80	82	45.16	47.19	45	3.23	2.97	3.23	3.57881e-09	-3.19398	down
F01_transcript_17288	6737	7604	6573	308	548	561	259.82	253.03	251.22	13.81	20.55	22.22	2.03147e-09	-3.11584	down
F01_transcript_17294	514	493	518	20	111	40	19.33	16	19.31	0.87	4.09	1.55	0.000278048	-2.45124	down
F01_transcript_173	623	844	566	85	120	127	4.67	5.49	4.21	0.75	0.89	0.99	0.00222196	-1.81102	down
F01_transcript_17300	3225	3634	3212	11	27	39	122.45	119.07	120.87	0.53	1.03	1.52	8.57597e-28	-6.31942	down
F01_transcript_17302	293	283	261	2962	4602	2692	11.58	9.66	10.23	135.86	176.57	109.13	2.40779e-14	4.43006	male
F01_transcript_17304	1181	930	1367	16	81	45	44.21	30.04	50.68	0.7	2.97	1.74	2.58042e-11	-3.92798	down
F01_transcript_17310	530	565	502	536	1002	928	20.21	18.59	18.97	23.76	37.14	36.34	0.00520144	1.3936	male
F01_transcript_17316	2897	3352	2863	371	357	356	109.29	109.11	107.06	16.27	13.12	13.8	2.84793e-06	-2.22144	down
F01_transcript_17319	342	512	381	5	5	8	13.04	16.84	14.41	0.22	0.19	0.35	4.2655e-11	-5.2866	down
F01_transcript_1732	392	437	396	948	1176	1327	4.71	4.55	4.72	13.42	13.87	16.58	4.37072e-06	2.29735	male
F01_transcript_17320	33	18	12	50	126	104	1.28	0.6	0.48	2.23	4.68	4.08	0.00032619	2.8749	male
F01_transcript_17321	108	57	124	1893	2135	1308	4.14	1.89	4.72	84.23	79.42	51.44	3.13059e-10	5.035	male
F01_transcript_17325	320	366	404	0	3	5	12.22	12.07	15.3	0	0.13	0.23	1.31424e-12	-6.48829	down
F01_transcript_17327	1293	2403	1292	0	9	29	49.5	79.34	49.01	0	0.33	1.17	5.601e-21	-6.41535	down
F01_transcript_17331	147	149	125	5	20	24	5.59	4.89	4.71	0.22	0.74	0.94	0.00564541	-2.41956	down
F01_transcript_17343	204	142	228	2	4	1	7.83	4.72	8.68	0.09	0.15	0.08	7.23747e-09	-5.55429	down
F01_transcript_17349	193	176	177	848	1480	1342	7.43	5.85	6.76	37.96	55.41	53.08	5.89554e-12	3.51822	male
F01_transcript_17351	1435	1340	1390	55	171	162	54.41	43.84	52.23	2.45	6.32	6.32	5.63003e-07	-2.71544	down
F01_transcript_17352	99	64	140	0	7	1	3.76	2.11	5.29	0	0.28	0.06	3.77261e-06	-4.62979	down
F01_transcript_17358	835	2321	935	0	5	0	32.28	77.43	35.84	0	0.22	0	1.61826e-10	-8.98126	down
F01_transcript_1736	135	163	127	330	575	669	1.64	1.71	1.53	4.69	6.8	8.38	2.59197e-06	2.65379	male
F01_transcript_17360	350	393	328	2594	2821	2225	13.2	12.79	12.26	113.78	103.48	86.23	6.41762e-11	3.68477	male
F01_transcript_17368	1114	1249	1119	120	204	179	42.77	41.38	42.58	5.4	7.62	7.06	0.000162291	-2.00844	down
F01_transcript_17377	192	95	206	9	0	5	7.39	3.16	7.85	0.44	0	0.2	1.52822e-06	-4.15553	down
F01_transcript_17399	535	204	562	1471	3554	2218	20.59	6.79	21.44	65.76	132.89	87.62	9.90153e-09	3.1995	male
F01_transcript_174	97	91	75	419	377	515	0.73	0.59	0.56	3.7	2.78	4.02	3.0584e-07	3.1439	male
F01_transcript_17404	79	36	72	3	1	1	3.05	1.22	2.76	0.14	0.04	0.07	7.25697e-06	-4.2578	down
F01_transcript_17405	2830	2830	2750	329	454	536	108.93	94	104.89	14.75	17.02	21.19	0.000107688	-1.89109	down
F01_transcript_17407	300	432	275	0	2	17	11.65	14.46	10.6	0	0.09	0.69	2.00097e-09	-5.12829	down
F01_transcript_17413	7	0	6	677	1018	1633	0.29	0	0.26	30.32	38.09	64.57	1.14042e-37	8.67755	male
F01_transcript_17419	6782	5361	6919	80	206	222	263.85	179.94	266.76	3.65	7.79	8.87	1.32137e-16	-4.52007	down
F01_transcript_17424	597	494	571	17	28	45	23.31	16.62	22.08	0.77	1.06	1.82	3.1614e-07	-3.47814	down
F01_transcript_17427	210	281	217	1	10	7	8.2	9.47	8.4	0.05	0.38	0.28	1.57262e-07	-4.6286	down
F01_transcript_17430	750	701	602	0	0	0	28.89	23.29	22.97	0	0	0	2.97788e-24	#NAME?	down
F01_transcript_17431	98	220	171	0	0	8	3.8	7.36	6.56	0	0	0.35	9.32793e-08	-5.33449	down
F01_transcript_17441	285	255	298	0	5	10	11.02	8.5	11.4	0	0.2	0.42	4.75225e-09	-5.21274	down
F01_transcript_17443	311	605	387	15	30	30	12.06	20.18	14.83	0.67	1.16	1.22	2.64841e-06	-3.34008	down
F01_transcript_17446	975	1194	1015	9	49	36	37.3	39.41	38.47	0.44	1.82	1.41	1.04141e-12	-4.38992	down
F01_transcript_17448	80	20	69	26185	26305	35096	3.1	0.69	2.67	1172.12	984.84	1388.16	1.75e-34	9.78456	male
F01_transcript_17453	2070	2511	1989	0	75	0	81.38	85.15	77.5	0	2.89	0	4.20821e-23	-5.79771	down
F01_transcript_17460	132	392	120	876	1476	1054	5.12	13.05	4.61	39.3	55.39	41.8	4.3595e-10	3.25313	male
F01_transcript_17463	2770	2593	2650	8	32	70	106.47	86	100.95	0.38	1.21	2.78	1.7037e-22	-5.53918	down
F01_transcript_17464	1313	1429	1372	93	174	153	51.46	48.31	53.29	4.23	6.63	6.16	1.84582e-06	-2.52271	down
F01_transcript_17465	802	341	788	35	65	170	30.98	11.37	30.15	1.61	2.47	6.74	0.00998781	-2.18184	down
F01_transcript_17466	722	591	710	11	79	36	28.02	19.79	27.32	0.53	3.01	1.44	3.75249e-07	-3.32932	down
F01_transcript_17467	137	103	120	1	10	7	5.36	3.46	4.65	0.05	0.41	0.29	7.65943e-05	-3.67686	down
F01_transcript_17482	950	1157	941	116	254	253	36.83	38.72	36.18	5.26	9.57	10.09	0.00552679	-1.53998	down
F01_transcript_17490	6809	8553	6787	504	703	510	272.04	294.77	268.74	23.4	27.32	20.94	1.7426e-08	-2.86295	down
F01_transcript_17494	958	1973	946	7937	7374	6911	37.41	66.46	36.61	360.12	279.86	277.08	3.43833e-08	3.40868	male
F01_transcript_17498	741	824	729	17	8	17	28.58	27.41	27.88	0.8	0.3	0.7	2.08192e-13	-4.89085	down
F01_transcript_1750	2247	1853	2258	161	669	558	27	19.29	26.88	2.29	7.89	6.97	0.00445023	-1.50881	down
F01_transcript_17500	187	218	173	7	10	14	7.29	7.35	6.71	0.35	0.39	0.59	4.01939e-05	-3.44876	down
F01_transcript_17501	923	1704	953	0	6	1	35.88	57.15	36.72	0	0.23	0.04	1.47957e-27	-8.33333	down
F01_transcript_1751	606	805	584	54	23	89	7.31	8.4	6.97	0.77	0.28	1.12	7.17209e-06	-2.75307	down
F01_transcript_17519	350	690	391	37034	35924	21747	13.99	23.8	15.49	1719.79	1395.59	892.4	1.45176e-10	6.95788	male
F01_transcript_17523	964	731	986	48	36	45	37.6	24.6	38.12	2.21	1.38	1.8	2.13667e-09	-3.53038	down
F01_transcript_17524	1777	1169	1757	211	209	190	69.18	39.27	67.79	9.55	7.91	7.6	1.87674e-05	-2.1182	down
F01_transcript_17525	1836	1741	1759	11	43	64	70.26	57.5	66.73	0.51	1.6	2.52	3.24863e-17	-4.83019	down
F01_transcript_17536	73	199	76	235	343	556	2.86	6.68	2.93	10.6	12.94	22.12	4.612e-05	2.5037	male
F01_transcript_17541	177	43	152	0	2	3	6.95	1.47	5.9	0	0.09	0.15	0.000228727	-5.66104	down
F01_transcript_17546	715	1205	772	6878	6323	7780	28.1	40.86	30.08	313.87	241.38	313.74	5.79001e-12	3.81815	male
F01_transcript_1755	1811	1905	1902	259	508	563	21.81	19.88	22.69	3.68	6	7.05	0.00963341	-1.33183	down
F01_transcript_17574	1596	1832	1588	3469	5136	4710	64.34	63.7	63.44	162.41	201.16	194.85	1.69751e-05	2.20644	male
F01_transcript_17577	1980	2642	1865	405	152	500	78.4	90.25	73.18	18.63	5.85	20.32	0.000186695	-1.74415	down
F01_transcript_17583	0	0	0	91	63	35	0	0	0	4.23	2.44	1.45	7.16772e-06	Inf	male
F01_transcript_17584	2804	2852	2880	83	140	135	110.7	97.13	112.7	3.83	5.38	5.51	1.41313e-13	-3.80328	down
F01_transcript_17586	1611	1490	1700	142	202	241	63.35	50.54	66.24	6.5	7.75	9.74	9.56098e-06	-2.26476	down
F01_transcript_17588	612	636	667	0	0	5	24.11	21.62	26.04	0	0	0.23	1.74449e-19	-8.00877	down
F01_transcript_1759	3305	3285	3213	226	441	457	39.82	34.29	38.36	3.21	5.22	5.73	1.79484e-06	-2.37389	down
F01_transcript_17596	308	306	326	9	38	38	12.1	10.38	12.7	0.45	1.48	1.54	0.000262276	-2.78286	down
F01_transcript_17601	8	1	15	1672	6004	3258	0.31	0.03	0.58	76.12	228.56	131.03	5.51232e-14	9.50373	male
F01_transcript_17603	129	138	131	10	21	6	5.07	4.68	5.1	0.5	0.83	0.27	0.00181592	-2.61466	down
F01_transcript_17609	131	171	170	2	14	18	5.5	6.17	7.04	0.14	0.58	0.79	0.000379459	-3.13981	down
F01_transcript_17612	2148	1695	2451	270	114	243	85.58	58.25	96.78	12.51	4.45	9.96	2.94042e-07	-2.44856	down
F01_transcript_17615	1788	2122	1812	173	272	229	71.06	72.75	71.37	7.99	10.5	9.34	4.30928e-06	-2.28792	down
F01_transcript_17622	13	15	12	332	1136	962	0.51	0.51	0.47	15.15	43.36	38.79	5.19177e-14	6.64251	male
F01_transcript_17630	1588	1822	1546	155	269	241	62.55	61.92	60.35	7.09	10.3	9.75	3.02907e-05	-2.11708	down
F01_transcript_17632	145	93	126	679	837	1919	5.77	3.19	4.96	31.3	32.31	78.19	1.94642e-06	3.95954	male
F01_transcript_17642	709	874	656	43	82	101	27.8	29.54	25.47	1.97	3.15	4.08	2.64943e-05	-2.55609	down
F01_transcript_17644	3241	5362	3473	47	92	100	128.26	183.04	136.2	2.19	3.54	4.07	8.45609e-20	-4.8886	down
F01_transcript_17646	110	147	159	19	8	18	4.65	5.35	6.64	0.97	0.36	0.78	0.00368813	-2.31673	down
F01_transcript_17647	87	129	98	0	3	13	3.53	4.49	3.93	0	0.14	0.54	0.000108237	-3.69167	down
F01_transcript_17649	78	86	51	0	0	11	3.09	2.96	2	0	0	0.46	0.000122924	-3.70482	down
F01_transcript_17651	1895	2087	1897	135	100	166	75.09	71.34	74.5	6.21	3.85	6.75	1.63181e-09	-3.03524	down
F01_transcript_17658	571	457	572	21	12	12	22.05	15.24	21.88	0.97	0.49	0.48	7.77252e-10	-4.2427	down
F01_transcript_17665	2579	4666	2723	1	0	0	102.21	159.5	106.93	0.05	0	0	4.18839e-46	-12.0473	down
F01_transcript_17666	193	124	215	673	357	947	7.68	4.27	8.49	31.13	13.83	38.71	0.000955797	2.70619	male
F01_transcript_17675	3576	2888	3679	0	6	30	142.78	99.48	145.56	0	0.23	1.24	7.89398e-34	-7.56355	down
F01_transcript_17686	1573	1661	1601	119	145	119	62.36	56.81	62.9	5.52	5.59	4.84	3.1349e-08	-2.83096	down
F01_transcript_17692	1788	1781	1754	547	131	292	70.87	60.9	68.91	25.21	5.08	11.91	0.000643508	-1.48457	down
F01_transcript_17693	620	704	599	119	114	91	24.44	23.93	23.39	5.49	4.38	3.71	0.0028971	-1.70198	down
F01_transcript_17701	891	804	863	62	94	146	35.37	27.55	33.97	2.87	3.66	5.97	6.03859e-05	-2.33843	down
F01_transcript_17710	755	2123	819	11	52	23	29.99	72.7	32.24	0.51	2.03	0.97	4.05006e-05	-4.66219	down
F01_transcript_17712	1974	2370	1945	138	496	478	77.44	80.19	75.6	6.32	18.94	19.28	0.000546108	-1.79183	down
F01_transcript_17719	257	247	229	553	673	603	10.18	8.43	8.96	25.4	25.84	24.45	9.96317e-05	2.13792	male
F01_transcript_17733	2326	2564	2269	4	15	9	94.27	89.65	91.15	0.19	0.59	0.37	2.19181e-31	-7.27458	down
F01_transcript_17738	123	147	111	0	0	0	4.93	5.09	4.41	0	0	0	1.09207e-10	#NAME?	down
F01_transcript_17742	137	87	169	464	211	883	5.43	2.97	6.63	21.33	8.11	35.87	0.00680408	2.76621	male
F01_transcript_17743	912	962	850	43	78	60	36.25	32.98	33.46	2.03	3.05	2.45	9.68714e-08	-3.12943	down
F01_transcript_17744	714	865	664	68	189	172	29.45	30.76	27.16	3.29	7.57	7.28	0.0060062	-1.65244	down
F01_transcript_17754	804	937	810	3	13	14	32.14	32.32	32.09	0.14	0.51	0.57	2.91763e-16	-5.72258	down
F01_transcript_17761	2	0	0	97	245	209	0.08	0	0	4.53	9.55	8.61	8.46067e-17	8.75832	male
F01_transcript_17762	501	571	524	16	81	56	20.41	20.07	21.17	0.79	3.21	2.36	7.03171e-05	-2.68724	down
F01_transcript_17764	1764	2084	1866	272	333	332	70.57	71.91	73.96	12.64	12.95	13.65	0.000233092	-1.79183	down
F01_transcript_17766	210	84	185	0	0	0	8.37	2.9	7.29	0	0	0	2.0558e-09	#NAME?	down
F01_transcript_17768	1611	1865	1635	75	153	126	65.36	65.25	65.74	3.56	6.05	5.25	3.99152e-09	-3.08443	down
F01_transcript_17778	717	793	743	938	1486	1172	28.35	27.05	29.11	43.08	57.1	47.57	0.00297023	1.47199	male
F01_transcript_17785	306	555	233	23	34	36	12.51	19.58	9.45	1.13	1.37	1.54	0.00011542	-2.73982	down
F01_transcript_17794	5131	5223	5240	81	240	200	207.33	182.05	209.86	3.8	9.42	8.32	4.63129e-15	-4.18052	down
F01_transcript_178	257	60	254	13	5	1	1.93	0.39	1.89	0.12	0.04	0.01	0.00176054	-3.90679	down
F01_transcript_17800	23	63	25	0	0	0	0.96	2.19	1.02	0	0	0	1.41978e-05	#NAME?	down
F01_transcript_17804	2142	1601	2294	96	145	218	85.77	55.32	91.07	4.49	5.67	8.98	7.11315e-09	-2.9798	down
F01_transcript_1781	1267	1339	1228	1836	1556	2750	15.5	14.19	14.89	26.45	18.68	34.96	0.00310181	1.49207	male
F01_transcript_17811	1963	2273	2057	20	35	66	78.81	78.69	81.83	0.93	1.38	2.72	6.17164e-19	-4.97654	down
F01_transcript_17814	457	448	464	1411	2033	1448	18.27	15.45	18.39	65.44	78.9	59.37	9.80601e-08	2.6484	male
F01_transcript_17816	20003	20085	19815	2909	2913	2583	811.9	703.16	797.07	137.1	114.86	107.58	0.000263339	-1.98651	down
F01_transcript_1782	42	41	32	74	143	110	0.52	0.44	0.39	1.07	1.71	1.39	0.00342214	2.28209	male
F01_transcript_17821	589	140	561	30	29	30	23.63	4.86	22.29	1.43	1.14	1.26	0.00870436	-3.06454	down
F01_transcript_17823	225	266	203	0	7	16	9.08	9.25	8.13	0	0.29	0.66	9.72434e-07	-4.31056	down
F01_transcript_17824	334	599	339	42	28	47	13.55	20.93	13.63	2	1.11	1.99	0.00011417	-2.56529	down
F01_transcript_17829	19198	36615	20156	623105	575658	530536	771.02	1268.46	802.25	29063.9	22463	21867.4	1.10143e-05	5.39501	male
F01_transcript_17834	1120	1841	1053	83	236	202	45.13	63.97	42.05	3.89	9.26	8.37	4.04631e-05	-2.19488	down
F01_transcript_1784	1059	1354	1056	8	15	10	12.77	14.15	12.62	0.11	0.18	0.13	6.29253e-20	-5.92066	down
F01_transcript_17846	761	759	805	2121	3357	3403	30.65	26.37	32.13	99.12	131.19	140.51	5.67712e-08	2.70832	male
F01_transcript_17847	5274	6000	5354	23210	27991	25911	213.77	209.75	215.07	1092.3	1102.08	1077.55	1.48393e-06	3.03656	male
F01_transcript_17849	118	139	111	190	245	336	4.71	4.79	4.42	8.82	9.51	13.78	0.00452185	1.85323	male
F01_transcript_17855	488	840	525	0	0	0	19.54	29.02	20.85	0	0	0	9.37409e-23	#NAME?	down
F01_transcript_17857	912	1179	963	117	167	217	36.91	41.16	38.65	5.51	6.59	9.03	0.00079908	-1.82719	down
F01_transcript_17860	763	2270	839	11	20	20	30.65	78.67	33.4	0.55	0.82	0.86	1.54306e-05	-5.43184	down
F01_transcript_17864	1784	1924	1810	3	10	6	72.31	67.26	72.72	0.14	0.4	0.27	4.58514e-30	-7.44998	down
F01_transcript_17867	536	619	561	50	46	64	21.69	21.6	22.49	2.35	1.84	2.7	3.81228e-05	-2.59657	down
F01_transcript_17868	27	23	41	0	4	5	1.09	0.82	1.65	0	0.16	0.23	0.00104932	-2.74683	down
F01_transcript_17869	19	11	16	36	45	66	0.77	0.38	0.64	1.71	1.78	2.73	0.00361465	2.43104	male
F01_transcript_17876	1529	1554	1617	157	258	310	62.26	54.6	65.25	7.43	10.22	12.96	0.000163915	-1.93788	down
F01_transcript_17878	6096	6251	5950	9	29	24	247.27	218.71	239.17	0.45	1.15	1.03	1.29156e-33	-7.48789	down
F01_transcript_17880	175	231	160	0	8	4	7.14	8.12	6.45	0	0.32	0.19	1.77727e-07	-4.92328	down
F01_transcript_17887	1976	2134	2007	51	102	94	80.4	74.89	80.94	2.41	4.06	3.96	3.02022e-13	-3.87127	down
F01_transcript_17893	3924	3499	3940	638	869	787	160.26	123.27	159.48	30.28	34.51	33	0.00204962	-1.5107	down
F01_transcript_17896	48	29	46	107	208	117	2.03	1.06	1.93	5.24	8.53	5.07	0.000563349	2.58072	male
F01_transcript_17898	1079	1107	1087	121	172	191	43.73	38.7	43.66	5.69	6.77	7.94	0.000236682	-1.97429	down
F01_transcript_1790	45	59	41	184	285	370	0.54	0.62	0.49	2.62	3.38	4.65	9.95307e-07	3.30733	male
F01_transcript_17901	103	113	117	0	2	3	4.17	3.95	4.7	0	0.08	0.12	2.52355e-07	-5.45365	down
F01_transcript_17908	174	318	171	0	2	0	7.11	11.17	6.92	0	0.1	0	1.14339e-11	-7.69705	down
F01_transcript_17909	35	39	27	0	0	0	1.46	1.39	1.12	0	0	0	6.83271e-09	#NAME?	down
F01_transcript_17910	1201	1191	1185	176	226	169	49.19	42.07	48.08	8.37	8.99	7.12	0.000385445	-1.823	down
F01_transcript_17914	288	269	235	29	44	19	11.61	9.36	9.43	1.39	1.75	0.79	0.00182566	-2.27145	down
F01_transcript_1792	17	32	21	40	107	51	0.21	0.35	0.25	0.57	1.28	0.64	0.005902	2.28793	male
F01_transcript_17921	100	105	79	201	289	303	4.01	3.62	3.15	9.37	11.24	12.46	0.000562707	2.2729	male
F01_transcript_17927	1077	1277	1074	20	43	49	43.78	44.77	43.27	0.94	1.7	2.04	1.6954e-12	-4.19368	down
F01_transcript_17930	235	246	246	30	0	0	9.59	8.63	9.92	1.45	0	0	2.58088e-06	-3.39039	down
F01_transcript_17936	109	179	88	1808	2063	1606	4.41	6.25	3.53	85.02	81.16	66.74	4.66605e-17	4.73129	male
F01_transcript_17939	11733	13228	12107	38	209	193	485.1	471.66	496.09	1.87	8.43	8.21	6.82833e-22	-5.71842	down
F01_transcript_17949	285	418	275	4040	3085	3966	11.67	14.76	11.16	191.98	122.66	166.54	1.04046e-09	4.37707	male
F01_transcript_17950	1137	1270	1201	66	122	142	46.49	44.8	48.66	3.15	4.86	5.99	8.47669e-07	-2.69824	down
F01_transcript_17952	641	932	653	59	102	116	26.04	32.65	26.29	2.78	4.02	4.83	0.000187241	-2.23128	down
F01_transcript_17956	4	1	5	1708	1202	1565	0.19	0.05	0.24	80.82	47.59	65.44	2.11959e-19	9.6247	male
F01_transcript_17958	405	433	279	0	0	0	16.61	15.32	11.35	0	0	0	2.13693e-17	#NAME?	down
F01_transcript_1796	639	840	620	591	1414	1570	7.75	8.82	7.45	8.43	16.81	19.78	0.00131271	1.50731	male
F01_transcript_17962	573	308	563	1221	1145	1374	23.71	10.99	23.07	58.62	46.01	58.31	1.30376e-05	2.17904	male
F01_transcript_17968	1042	1424	953	48	80	38	42.62	50.23	38.63	2.28	3.18	1.59	3.8209e-10	-3.53043	down
F01_transcript_17970	1	0	0	60	122	62	0.04	0	0	2.84	4.83	2.59	3.63314e-12	8.63563	male
F01_transcript_17974	2269	1998	2171	316	348	319	93.45	70.98	88.64	15.11	13.95	13.52	8.41295e-05	-1.88581	down
F01_transcript_17982	211	279	251	23	15	31	8.6	9.81	10.14	1.09	0.59	1.3	0.000572917	-2.58495	down
F01_transcript_17991	314	242	291	0	6	17	12.94	8.58	11.87	0	0.26	0.75	7.37512e-08	-4.62138	down
F01_transcript_1800	794	562	763	11	74	72	9.62	5.9	9.17	0.16	0.88	0.91	1.58248e-06	-3.10826	down
F01_transcript_18001	260	152	230	656	402	547	10.7	5.4	9.38	31.26	16.03	23.04	0.00863759	2.1826	male
F01_transcript_18006	197	125	203	335	882	925	8.13	4.46	8.28	16.01	35.18	39	1.50953e-07	2.72907	male
F01_transcript_18016	1351	1581	1284	1656	2744	2423	54.02	54.54	50.88	76.93	106.62	99.47	0.00275802	1.48312	male
F01_transcript_18017	14913	13641	14435	0	7	20	640.88	505.45	614.79	0	0.33	0.91	5.43785e-43	-10.0488	down
F01_transcript_18019	16404	17898	16052	30	89	73	683.5	643.15	662.84	1.46	3.6	3.16	1.63697e-29	-7.30703	down
F01_transcript_18022	37	145	36	856	1046	767	1.48	5.01	1.43	39.84	40.73	31.54	2.18388e-15	4.51687	male
F01_transcript_18026	1770	2042	1739	266	379	379	76.27	75.86	74.25	13.32	15.88	16.76	0.000871964	-1.64158	down
F01_transcript_1803	47	90	57	194	230	208	0.57	0.95	0.69	2.78	2.74	2.63	0.000356487	2.55363	male
F01_transcript_18036	125	163	165	14	20	18	5.19	5.82	6.75	0.69	0.8	0.76	0.00469043	-2.31864	down
F01_transcript_18038	1433	1513	1398	162	336	187	59.58	54.27	57.61	7.82	13.6	8.01	0.00023894	-1.88025	down
F01_transcript_18046	12206	12285	12436	0	78	68	504.64	438.05	509.58	0	3.13	2.9	1.08961e-30	-7.37095	down
F01_transcript_18048	256	345	258	15	6	6	10.59	12.29	10.58	0.72	0.24	0.27	1.96386e-07	-4.00598	down
F01_transcript_18064	210	376	201	359	489	536	8.91	13.76	8.45	17.67	20.14	23.32	0.00456044	1.63304	male
F01_transcript_18069	1650	1823	1685	29	37	74	71.79	68.39	72.66	1.47	1.59	3.32	1.44166e-15	-4.45273	down
F01_transcript_18071	172	204	163	376	434	585	7.15	7.31	6.72	18.14	17.52	24.94	0.000170193	2.17378	male
F01_transcript_18073	15	1	24	3071	5184	6852	0.62	0.05	1	146.19	206.45	288.2	2.1717e-44	9.25082	male
F01_transcript_18074	344	334	307	20	61	40	14.19	11.87	12.54	0.96	2.47	1.69	0.00171943	-2.29202	down
F01_transcript_1808	847	48	930	0	0	0	10.33	0.52	11.23	0	0	0	1.58929e-05	#NAME?	down
F01_transcript_18081	3449	2213	3719	381	692	773	145.52	80.52	155.51	18.65	28.35	33.44	0.00140219	-1.61187	down
F01_transcript_18082	987	1020	978	13	12	25	41.05	36.59	40.31	0.63	0.51	1.09	1.26852e-15	-5.11635	down
F01_transcript_18085	155	439	187	0	9	5	6.37	15.5	7.61	0	0.39	0.24	8.72109e-06	-5.13325	down
F01_transcript_1809	790	1410	716	0	58	137	9.62	14.88	8.64	0	0.7	1.74	9.41433e-08	-3.27706	down
F01_transcript_18090	54	80	65	87	184	172	2.23	2.85	2.66	4.17	7.37	7.28	0.00799156	1.91853	male
F01_transcript_18099	529	407	503	5	24	2	21.77	14.43	20.49	0.28	0.96	0.1	1.91073e-10	-4.79971	down
F01_transcript_18100	1574	1723	1532	35	114	71	64.87	61.27	62.6	1.67	4.56	3	1.03086e-11	-3.72236	down
F01_transcript_18101	1091	1103	1110	142	250	204	46.33	40.36	46.71	7.03	10.34	8.87	0.00152587	-1.6924	down
F01_transcript_18113	359	441	331	638	1257	992	15.02	15.91	13.72	30.97	51.06	42.55	2.04155e-05	2.13063	male
F01_transcript_18115	191	247	155	0	0	0	7.93	8.85	6.41	0	0	0	1.08136e-12	#NAME?	down
F01_transcript_18116	946	1044	1030	35	124	111	39.17	37.28	42.27	1.68	4.99	4.71	1.61268e-06	-2.77667	down
F01_transcript_18118	206	136	202	819	326	956	8.53	4.86	8.29	39.36	13.11	40.6	0.00644617	2.7954	male
F01_transcript_18126	102	165	75	0	21	13	4.28	6	3.14	0	0.88	0.58	0.00330762	-2.68275	down
F01_transcript_18128	35	37	30	0	0	0	1.71	1.56	1.45	0	0	0	7.06767e-09	#NAME?	down
F01_transcript_1813	594	927	458	73	51	119	7.23	9.78	5.54	1.05	0.61	1.51	0.000254465	-2.19129	down
F01_transcript_18137	0	11	7	2203	3054	2770	0.02	0.41	0.3	106.53	123.6	118.37	2.47383e-46	9.66709	male
F01_transcript_18139	758	542	735	679	1679	1205	31.47	19.42	30.25	32.71	67.71	51.32	0.00106823	1.54233	male
F01_transcript_18144	1569	1834	1530	206	310	266	69.73	70.26	67.39	10.61	13.37	12.11	0.000201944	-1.8553	down
F01_transcript_18145	657	704	670	1158	1535	1581	27.58	25.48	27.85	56.39	62.49	68.01	0.000137972	1.87307	male
F01_transcript_18146	1004	1442	872	3	0	6	42.09	52.1	36.24	0.15	0	0.26	1.80643e-25	-7.68942	down
F01_transcript_1815	1652	1690	1596	32	60	69	20.48	18.15	19.61	0.47	0.74	0.89	4.11615e-14	-4.18958	down
F01_transcript_18154	130	88	131	471	229	713	5.53	3.21	5.49	23.11	9.4	30.92	0.0016561	2.82721	male
F01_transcript_18155	474	694	443	22	99	54	19.86	25.05	18.4	1.11	4.03	2.33	0.000198799	-2.47426	down
F01_transcript_18156	821	1305	829	19	96	107	35.94	49.22	35.95	1.01	4.08	4.83	2.93948e-07	-3.04232	down
F01_transcript_18158	66	59	71	812	1046	1057	2.8	2.15	2.99	39.51	42.55	45.44	3.21348e-17	4.69028	male
F01_transcript_18163	131	109	102	0	0	0	5.56	4	4.3	0	0	0	2.49609e-10	#NAME?	down
F01_transcript_18168	3012	2876	2941	187	258	214	132.1	108.75	127.83	9.55	11.01	9.63	2.5425e-09	-2.93802	down
F01_transcript_1817	779	876	870	113	149	188	9.49	9.25	10.5	1.62	1.78	2.39	0.00246487	-1.70346	down
F01_transcript_18170	926	1345	896	170	173	205	38.93	48.71	37.29	8.28	7.05	8.83	0.00116274	-1.6913	down
F01_transcript_18172	1412	1444	1383	228	321	333	59.2	52.21	57.47	11.09	13.07	14.32	0.0037357	-1.47488	down
F01_transcript_18174	34	86	45	469	904	860	1.43	3.11	1.87	22.85	36.86	37.03	3.35424e-15	4.55679	male
F01_transcript_18177	78	98	62	109	426	289	3.29	3.55	2.58	5.33	17.38	12.47	0.00101318	2.51657	male
F01_transcript_1818	324	473	387	16	17	33	3.96	5.02	4.69	0.23	0.2	0.42	3.02732e-06	-3.37975	down
F01_transcript_18181	2439	3984	2755	410	229	339	102.45	144.28	114.68	20	9.37	14.62	6.04509e-07	-2.32146	down
F01_transcript_18182	900	1081	869	66	89	62	37.84	39.19	36.2	3.25	3.64	2.7	3.38375e-07	-2.88329	down
F01_transcript_18187	2471	2502	2522	264	381	362	101.69	88.82	102.86	12.63	15.24	15.3	1.58615e-05	-2.10362	down
F01_transcript_18194	537	755	552	45	17	2	22.64	27.44	23.06	2.24	0.71	0.1	2.01959e-09	-3.7723	down
F01_transcript_18206	951	1057	888	34	49	124	39.97	38.31	36.98	1.67	2.01	5.35	1.59631e-07	-3.08637	down
F01_transcript_18207	1851	1893	1882	95	256	302	77.97	68.77	78.57	4.64	10.47	13.05	3.85108e-06	-2.39548	down
F01_transcript_1821	35	95	50	176	440	336	0.43	1.01	0.6	2.52	5.25	4.25	1.15832e-06	3.18906	male
F01_transcript_18210	18	12	12	38	57	22	0.76	0.44	0.5	1.86	2.33	0.95	0.00776014	2.30685	male
F01_transcript_18218	975	1201	1030	199	214	236	41.73	44.32	43.69	9.88	8.89	10.35	0.0043259	-1.47648	down
F01_transcript_18221	29	41	25	0	8	2	1.24	1.51	1.05	0	0.33	0.09	0.00161228	-2.59723	down
F01_transcript_18222	412	701	381	54	104	34	17.4	25.52	15.95	2.65	4.26	1.49	0.000852815	-2.11645	down
F01_transcript_18225	1591	1771	1640	274	360	399	66.29	63.64	67.72	13.25	14.57	17.05	0.00292796	-1.47896	down
F01_transcript_1823	1773	1921	1915	17	26	37	21.42	20.11	22.92	0.25	0.32	0.47	1.11839e-20	-5.37518	down
F01_transcript_18231	1567	1810	1593	120	296	274	66.21	65.92	66.7	5.9	12.14	11.9	4.69279e-05	-2.1084	down
F01_transcript_18232	0	0	0	251	361	225	0	0	0	12.22	14.71	9.7	3.27446e-23	Inf	male
F01_transcript_18233	579	1611	670	25742	13943	8380	24.63	59.11	28.26	1270.07	575.69	365.41	0.0068379	5.08312	male
F01_transcript_18243	115	125	104	1	2	7	4.88	4.58	4.38	0.07	0.1	0.33	4.96617e-06	-4.43467	down
F01_transcript_18244	119	63	139	0	0	0	5.09	2.32	5.88	0	0	0	6.18385e-10	#NAME?	down
F01_transcript_18250	948	1146	974	160	261	209	39.54	41.24	40.25	7.79	10.59	8.97	0.00538967	-1.48663	down
F01_transcript_18253	62	42	48	667	1313	1011	2.63	1.53	2.02	32.78	54	43.91	1.76969e-19	5.05405	male
F01_transcript_18257	236	311	253	346	600	678	10.13	11.48	10.76	17.2	24.93	29.77	0.000925179	1.79081	male
F01_transcript_18260	1369	1094	1418	159	181	216	58.45	40.28	60.01	7.88	7.5	9.45	0.000101445	-2.00882	down
F01_transcript_1827	273	612	216	331	1599	1416	3.33	6.47	2.62	4.76	19.14	17.95	0.00528413	2.33224	male
F01_transcript_18273	510	533	579	46	75	26	21.3	19.21	24.01	2.27	3.05	1.11	3.59751e-05	-2.6295	down
F01_transcript_18277	239	271	230	1	20	25	10.48	10.23	10	0.06	0.88	1.13	4.72787e-05	-3.37994	down
F01_transcript_18284	911	1279	878	40	222	212	38.68	46.83	36.96	1.99	9.15	9.26	0.000513862	-2.00596	down
F01_transcript_18285	587	304	732	1	17	20	23.39	10.47	28.91	0.08	0.69	0.85	1.3175e-06	-4.81937	down
F01_transcript_18286	640	689	701	0	0	54	26.65	24.76	28.94	0	0	2.34	5.9078e-11	-4.65841	down
F01_transcript_18290	5316	4985	5345	414	1868	974	230.86	186.65	230.05	20.85	78.73	43.35	0.0035977	-1.55784	down
F01_transcript_18308	2167	2836	2366	52	294	330	166.14	186.52	179.81	4.63	21.68	25.61	9.11573e-08	-2.77198	down
F01_transcript_18309	829	605	844	61	203	93	35.35	22.26	35.68	3.04	8.41	4.1	0.00109679	-1.94684	down
F01_transcript_18310	30	25	29	1	2	3	1.29	0.94	1.24	0.05	0.08	0.16	0.000127644	-3.09291	down
F01_transcript_18324	67	236	69	302	359	208	2.89	8.65	2.93	14.9	14.84	9.08	0.00246512	2.13957	male
F01_transcript_18329	26	32	32	725	1490	1282	1.16	1.22	1.39	36.28	62.38	56.68	1.07456e-25	6.04292	male
F01_transcript_18330	718	833	738	760	1240	1317	30.46	30.47	31.03	37.41	51.08	57.29	0.00721794	1.3106	male
F01_transcript_18334	22	0	8	1982	2331	1609	0.94	0	0.34	98.52	96.93	70.66	8.60612e-28	8.3916	male
F01_transcript_18335	422	380	353	48	43	48	18.06	14.03	14.99	2.38	1.81	2.13	0.00093704	-2.21303	down
F01_transcript_18336	39	55	58	0	0	0	1.68	2.05	2.49	0	0	0.01	6.48411e-09	#NAME?	down
F01_transcript_18347	37	67	30	969	2608	1290	1.59	2.5	1.31	48.15	108.48	56.68	2.20389e-10	5.97542	male
F01_transcript_18349	1407	2130	1474	216	382	336	59.18	77.26	61.47	10.57	15.61	14.5	0.0011488	-1.63149	down
F01_transcript_18353	1425	1370	1310	20	86	38	61.37	50.85	55.92	1.04	3.61	1.71	7.01638e-13	-4.11375	down
F01_transcript_18355	139	48	139	0	0	0	5.96	1.78	5.91	0	0	0	2.70193e-07	#NAME?	down
F01_transcript_18358	1009	680	990	74	25	112	42.96	24.99	41.76	3.68	1.06	4.92	5.96505e-07	-2.84759	down
F01_transcript_18364	638	586	616	40	109	124	27.66	21.9	26.49	2.04	4.59	5.51	0.00139463	-2.04404	down
F01_transcript_1837	1442	1677	1514	36	101	49	17.68	17.81	18.4	0.52	1.22	0.63	1.99047e-12	-3.8772	down
F01_transcript_18375	77	29	79	5	2	3	3.3	1.07	3.35	0.25	0.08	0.13	0.000911487	-3.30944	down
F01_transcript_1838	771	1149	715	1818	5276	5105	9.36	12.08	8.6	25.97	62.79	64.36	1.20395e-07	2.94806	male
F01_transcript_18383	443	542	421	14	30	42	18.9	19.94	17.84	0.74	1.28	1.87	2.75163e-06	-3.3002	down
F01_transcript_18386	440	487	400	917	933	718	18.79	17.93	16.93	45.42	38.67	31.43	0.000961623	1.81367	male
F01_transcript_1839	738	1084	677	127	95	128	9.06	11.53	8.24	1.84	1.15	1.63	0.000323387	-1.9625	down
F01_transcript_18394	1171	767	1134	182	149	209	50.88	28.73	48.81	9.18	6.28	9.33	0.00123643	-1.68956	down
F01_transcript_18395	454	437	424	19	30	18	19.51	16.18	18.06	0.95	1.29	0.83	7.35899e-07	-3.48432	down
F01_transcript_18407	667	912	629	16	47	53	29	34.18	27.1	0.84	1.98	2.37	4.13728e-08	-3.52804	down
F01_transcript_18408	13227	9405	12956	0	0	5	608.56	372.92	590.79	0	0	0.24	5.44563e-50	-12.2394	down
F01_transcript_18410	152	161	201	20	16	15	6.66	6.08	8.73	1.02	0.68	0.67	0.00171695	-2.46123	down
F01_transcript_18411	4521	5343	4343	173	132	53	195.71	199.43	186.33	8.71	5.58	2.35	1.49817e-17	-4.36633	down
F01_transcript_18421	546	635	536	1517	2328	1591	23.77	23.83	23.13	76.58	98.36	70.98	5.76611e-07	2.4769	male
F01_transcript_18424	386	749	405	870	1583	1295	17.1	28.6	17.8	44.65	67.99	58.73	2.35193e-05	2.08972	male
F01_transcript_18431	269	257	251	37	12	37	11.67	9.61	10.77	1.88	0.53	1.66	0.00137296	-2.28793	down
F01_transcript_18448	55	39	54	0	0	0	2.4	1.47	2.34	0	0	0	7.11172e-09	#NAME?	down
F01_transcript_18459	5442	6461	5277	959	1154	1628	237.31	242.92	228.06	48.5	48.88	72.76	0.00557461	-1.40696	down
F01_transcript_18472	10	0	7	1193	2007	2304	0.45	0	0.31	60.58	85.31	103.39	7.88204e-44	9.02799	male
F01_transcript_18482	202	153	197	171	369	435	8.97	5.86	8.64	8.8	15.86	19.71	0.00862126	1.5403	male
F01_transcript_18483	5078	6524	5320	37552	40397	49431	218.93	242.52	227.31	1877.61	1690.46	2184.25	7.0103e-08	3.73363	male
F01_transcript_18490	2093	2351	1991	66	165	190	89.37	86.56	84.25	3.27	6.84	8.32	6.79239e-10	-3.20877	down
F01_transcript_18493	118	118	111	1	12	5	5.24	4.51	4.89	0.09	0.56	0.26	0.000100858	-3.60434	down
F01_transcript_18494	673	750	524	0	0	0	28.22	27.12	21.8	0	0	0	1.72387e-23	#NAME?	down
F01_transcript_1850	380	573	376	10	109	66	4.66	6.08	4.57	0.15	1.31	0.85	0.00221171	-2.16745	down
F01_transcript_18502	6	13	8	2437	3153	2592	0.31	0.57	0.42	136.82	148.24	128.62	7.47355e-44	9.09246	male
F01_transcript_18513	285	331	311	496	615	528	13.13	13.11	14.18	26.42	27.39	24.85	0.00324713	1.64688	male
F01_transcript_18515	1022	592	959	18	29	0	44.32	22.14	41.24	0.93	1.24	0	3.99855e-12	-4.9094	down
F01_transcript_18517	36	47	28	152	259	192	1.58	1.79	1.22	7.78	11.06	8.66	8.42134e-06	3.24759	male
F01_transcript_18518	1	6	2	38	95	146	0.04	0.23	0.09	1.94	4.05	6.57	5.74581e-09	5.7276	male
F01_transcript_18524	357	460	597	23	24	108	15.78	17.5	26.12	1.21	1.04	4.92	0.000302552	-2.49157	down
F01_transcript_18525	239	225	202	0	6	17	10.49	8.51	8.79	0	0.27	0.76	1.4784e-06	-4.26424	down
F01_transcript_18531	765	436	721	15	18	29	33.31	16.38	31.12	0.8	0.76	1.33	1.75998e-09	-4.20415	down
F01_transcript_18532	1174	1322	1284	232	314	294	53.83	52.24	58.35	12.32	13.96	13.8	0.00749459	-1.3647	down
F01_transcript_18538	230	425	238	1	27	11	10.09	16.05	10.36	0.06	1.15	0.5	2.07513e-06	-3.84431	down
F01_transcript_18540	342	454	314	0	13	7	15.13	17.31	13.79	0	0.56	0.34	6.12248e-10	-5.159	down
F01_transcript_18544	579	1179	582	3	13	23	25.69	45.03	25.58	0.2	0.59	1.08	1.05187e-11	-5.21498	down
F01_transcript_18546	244	320	233	383	748	557	10.99	12.42	10.4	19.99	32.68	25.69	0.000579729	1.86855	male
F01_transcript_18555	8770	8287	8591	258	259	242	400.43	326.09	388.76	13.66	11.5	11.32	2.2733e-15	-4.23881	down
F01_transcript_1856	1936	2124	1902	193	184	246	23.73	22.55	23.09	2.8	2.22	3.14	7.59114e-07	-2.43476	down
F01_transcript_18564	6	13	16	305	416	507	0.27	0.53	0.72	15.67	17.91	23.03	1.10821e-16	5.92564	male
F01_transcript_18572	3	0	1	219	434	131	0.17	0	0.09	11.3	18.73	5.98	3.16969e-09	8.35384	male
F01_transcript_18574	564	509	570	29	19	21	25.14	19.54	25.15	1.51	0.85	0.99	2.87002e-08	-3.68811	down
F01_transcript_18584	899	928	789	2594	4570	4357	39.4	35.03	34.25	131.71	194.18	195.49	9.11149e-09	2.91022	male
F01_transcript_18586	8411	11387	8946	16	26	62	384.33	448.44	405.14	0.85	1.15	2.9	3.75319e-32	-7.38998	down
F01_transcript_18590	858	509	923	162	189	82	37.58	19.22	40.07	8.25	8.07	3.71	0.00435841	-1.55501	down
F01_transcript_1860	477	564	482	680	1015	1111	5.86	5.99	5.86	9.83	12.21	14.16	0.000848386	1.66666	male
F01_transcript_18601	406	426	433	52	78	85	18.04	16.32	19.07	2.68	3.36	3.87	0.00770913	-1.77861	down
F01_transcript_18602	1103	1073	913	19	0	0	50.95	42.72	41.82	1.05	0	0	2.98703e-21	-6.13591	down
F01_transcript_18605	2397	2919	2442	229	264	275	106.9	112.21	107.94	11.85	11.44	12.58	2.28402e-07	-2.51316	down
F01_transcript_18606	7557	8503	7618	78	320	132	338.36	328.17	338.05	4.05	13.9	6.05	1.11495e-17	-4.74973	down
F01_transcript_1861	40	30	27	60	107	169	0.49	0.32	0.33	0.86	1.28	2.14	0.00101473	2.51472	male
F01_transcript_18615	3046	3812	2685	304	396	418	134.7	145.33	117.7	15.61	17	18.95	2.45176e-06	-2.28323	down
F01_transcript_18620	2034	2701	2475	3	0	19	89.45	102.4	107.85	0.2	0	0.87	5.13154e-33	-7.66963	down
F01_transcript_18626	476	890	527	19	49	78	21.99	35.41	24.13	1.04	2.23	3.71	5.55322e-06	-2.97177	down
F01_transcript_18633	264	337	291	550	894	593	11.79	12.97	12.88	28.47	38.73	27.13	0.000179572	2.00238	male
F01_transcript_18635	2193	2416	2205	379	579	531	97.3	92.4	96.96	19.49	24.94	24.13	0.00414817	-1.40224	down
F01_transcript_18640	11	15	18	277	149	182	0.54	0.6	0.83	14.41	6.51	8.38	0.000300916	4.70372	male
F01_transcript_18648	3392	2854	3031	9	35	33	152.01	110.27	134.66	0.48	1.55	1.52	5.23434e-27	-6.22448	down
F01_transcript_1865	4	14	6	198	193	254	0.06	0.16	0.08	2.87	2.33	3.25	6.99716e-12	5.61997	male
F01_transcript_18654	155	113	63	21	0	0	6.97	4.4	2.83	1.1	0	0	0.000919693	-2.77421	down
F01_transcript_1866	99	119	88	177	287	295	1.22	1.27	1.08	2.56	3.45	3.76	0.00147328	2.09357	male
F01_transcript_18661	112	178	135	537	341	379	5.04	6.88	6.02	27.89	14.84	17.41	0.00885416	2.47773	male
F01_transcript_18672	47	66	44	0	1	2	2.2	2.67	2.04	0	0.05	0.1	1.12824e-06	-5.09486	down
F01_transcript_18680	262	402	348	0	0	0	12.05	15.96	15.88	0	0	0	1.62185e-16	#NAME?	down
F01_transcript_18682	1157	1034	1101	0	5	10	52.6	40.51	49.61	0	0.22	0.47	2.38278e-23	-7.1852	down
F01_transcript_18686	77	132	114	0	19	6	3.49	5.12	5.09	0	0.83	0.29	0.000937648	-3.04583	down
F01_transcript_18693	44	70	39	5	0	9	2.11	2.87	1.85	0.3	0	0.45	0.00180067	-2.59237	down
F01_transcript_18694	164	186	163	0	5	9	13.14	12.76	13	0	0.45	0.75	1.11006e-06	-4.59072	down
F01_transcript_18696	2410	2652	2469	427	582	638	107.91	102.36	109.59	22.19	25.28	29.26	0.00409241	-1.40052	down
F01_transcript_18699	519	591	505	81	78	107	23.38	22.94	22.54	4.23	3.41	4.94	0.00386646	-1.78002	down
F01_transcript_18706	1476	1420	1398	1908	2301	2250	67.33	55.83	63.21	100.82	101.83	105.08	0.00598039	1.40135	male
F01_transcript_18715	14287	15607	14140	17	85	82	692.54	651.74	679.33	0.95	3.99	4.09	1.58116e-29	-7.22183	down
F01_transcript_18716	159	239	157	10	9	28	7.24	9.35	7.06	0.56	0.43	1.31	0.000690915	-2.79603	down
F01_transcript_18719	1042	1193	1064	99	167	140	47.53	46.9	48.11	5.26	7.39	6.54	3.56833e-05	-2.23491	down
F01_transcript_18720	1015	1042	1027	143	151	158	46.14	40.83	46.27	7.53	6.66	7.35	0.000243128	-1.94348	down
F01_transcript_18730	2947	2828	2845	209	352	242	134.8	111.48	128.97	11.07	15.64	11.34	8.17277e-08	-2.63092	down
F01_transcript_18733	234	169	156	16	7	12	10.84	6.75	7.15	0.9	0.32	0.59	0.000100492	-3.09698	down
F01_transcript_18739	1524	1333	1435	7936	6620	6695	70.86	53.42	66.12	427.22	298.41	318.56	3.49564e-06	3.16496	male
F01_transcript_18743	1527	1865	1625	162	186	222	69.77	73.45	73.59	8.57	8.24	10.39	3.68475e-06	-2.32572	down
F01_transcript_18745	1109	1418	1110	0	4	7	51.42	56.66	51.01	0	0.18	0.33	3.33242e-26	-7.75814	down
F01_transcript_18746	1146	976	1095	35	43	72	51.55	37.84	48.81	1.84	1.9	3.36	3.15572e-10	-3.663	down
F01_transcript_18758	712	550	702	40	110	51	32.37	21.55	31.63	2.11	4.85	2.37	4.73545e-05	-2.54039	down
F01_transcript_18762	191	279	153	6	7	6	8.7	10.94	6.9	0.36	0.31	0.28	9.66107e-07	-4.18456	down
F01_transcript_18765	1374	1409	1386	239	299	362	62.46	55.21	62.45	12.62	13.22	16.89	0.00526667	-1.4193	down
F01_transcript_18777	1119	1343	1062	152	274	196	50.95	52.67	47.92	8.01	12.12	9.16	0.00113061	-1.70873	down
F01_transcript_18779	2170	859	2268	0	1	0	99.09	33.81	102.64	0	0.05	0	1.27503e-13	-11.7606	down
F01_transcript_18794	116	316	137	865	478	635	5.36	12.57	6.27	46.25	21.4	30.01	0.00970824	2.7442	male
F01_transcript_18797	2884	3715	2846	215	485	446	140.33	155.7	137.24	12.13	22.87	22.19	4.13073e-06	-2.28748	down
F01_transcript_18799	3444	3910	3249	634	1037	753	157.25	153.89	147.01	33.55	45.96	35.21	0.00682122	-1.32716	down
F01_transcript_18809	164	203	124	623	1091	782	7.57	8.07	5.67	33.28	48.8	36.92	3.63929e-09	3.14834	male
F01_transcript_18811	3487	4500	3474	7315	9314	9454	161.86	179.97	159.82	393.16	419.1	449.05	0.000284443	2.00187	male
F01_transcript_18821	5	27	2	864	3442	1330	0.23	1.11	0.1	46.23	154.1	62.85	2.32188e-07	8.20153	male
F01_transcript_18823	50	74	40	3	0	0	2.33	2.94	1.85	0.16	0	0	1.03018e-06	-4.54173	down
F01_transcript_18825	731	863	698	62	86	88	33.64	34.23	31.87	3.34	3.85	4.14	2.69182e-05	-2.47949	down
F01_transcript_18832	1689	1765	1791	2168	3244	2366	78.02	70.23	81.98	115.94	145.25	111.83	0.00731762	1.37525	male
F01_transcript_18833	267	213	268	0	0	0	12.45	8.57	12.37	0	0	0	2.89334e-14	#NAME?	down
F01_transcript_18834	3295	2971	3486	0	16	21	158.32	122.97	166	0	0.78	1.03	3.24232e-33	-7.44343	down
F01_transcript_18835	1561	1810	1508	208	262	256	72.38	72.33	69.3	11.17	11.78	12.15	0.000100219	-1.93339	down
F01_transcript_18839	3416	3849	3553	203	493	476	169.44	164.44	174.67	11.65	23.73	24.15	8.70882e-07	-2.46889	down
F01_transcript_18848	1849	2315	1861	219	346	346	89.55	96.58	89.33	12.27	16.23	17.13	9.04898e-05	-1.93766	down
F01_transcript_18855	531	504	537	1638	2417	2156	24.47	20.01	24.53	87.4	107.94	101.63	1.94879e-08	2.77344	male
F01_transcript_18857	1030	817	976	1998	3234	2173	47.78	32.67	44.88	107.3	145.43	103.15	1.11665e-05	2.18285	male
F01_transcript_18864	442	404	465	12635	15950	14976	20.47	16.12	21.35	677.28	715.85	709.51	2.73839e-20	5.85961	male
F01_transcript_18867	598	1122	727	209	263	45	27.84	44.97	33.52	11.27	11.9	2.17	0.00917239	-1.32157	down
F01_transcript_18870	1961	1829	1907	113	324	211	90.64	72.87	87.38	6.06	14.52	10.02	2.75805e-06	-2.4001	down
F01_transcript_18877	666	756	696	77	157	126	30.94	30.27	32.05	4.15	7.11	6.02	0.00267418	-1.78911	down
F01_transcript_1888	175	491	159	828	921	997	2.14	5.21	1.93	11.94	11.07	12.68	8.73723e-07	2.60599	male
F01_transcript_18886	293	133	291	0	8	18	13.66	5.35	13.45	0	0.39	0.88	1.09172e-05	-4.22077	down
F01_transcript_18887	1256	1444	1272	128	170	140	59.9	59.37	60.14	7.06	7.87	6.87	5.1765e-06	-2.3614	down
F01_transcript_18892	5970	7374	5972	3	4	34	280.98	299.07	278.6	0.16	0.21	1.66	5.71764e-37	-8.23345	down
F01_transcript_18896	79	218	150	19	25	12	3.7	8.79	6.97	1.04	1.17	0.6	0.00756973	-2.11345	down
F01_transcript_18901	660	786	658	1734	1616	1780	30.76	31.57	30.4	93.58	73.02	84.95	2.44757e-05	2.13333	male
F01_transcript_18903	2439	1574	2297	88	96	102	114.53	63.67	106.89	4.81	4.4	4.94	2.02318e-11	-3.66105	down
F01_transcript_18904	909	630	903	60	63	94	41.82	24.99	41.16	3.22	2.85	4.46	3.89521e-06	-2.71172	down
F01_transcript_18911	19609	24387	19006	3388	3941	3576	906.88	972	871.21	181.47	176.77	169.31	0.00216578	-1.69554	down
F01_transcript_18918	6262	6831	6481	430	742	359	301.12	282.99	308.85	23.97	34.59	17.67	1.60121e-08	-2.86141	down
F01_transcript_1892	1687	1908	1734	199	283	226	21.04	20.62	21.43	2.93	3.46	2.93	2.21164e-05	-2.10046	down
F01_transcript_1893	449	549	515	23	30	30	5.54	5.87	6.29	0.34	0.37	0.39	6.57472e-07	-3.38011	down
F01_transcript_18935	1075	1235	1083	112	151	148	50.63	50.12	50.53	6.11	6.89	7.16	2.67632e-05	-2.24053	down
F01_transcript_18937	596	641	636	83	141	104	29.18	27.04	30.86	4.7	6.69	5.21	0.00431321	-1.72227	down
F01_transcript_18939	1963	2190	1735	145	89	78	92.24	88.69	80.82	7.89	4.07	3.77	2.98013e-11	-3.31173	down
F01_transcript_18943	21682	30884	21104	0	0	0	1018.63	1250.29	982.67	0	0	0	4.3636e-53	#NAME?	down
F01_transcript_18947	931	1022	921	55	71	105	43.02	40.7	42.18	2.96	3.19	4.99	6.02468e-07	-2.8617	down
F01_transcript_18951	726	991	772	94	174	131	34.24	40.26	36.06	5.15	7.98	6.31	0.00110706	-1.8498	down
F01_transcript_18953	439	586	486	74	128	74	20.61	23.74	22.64	4.02	5.84	3.6	0.00892324	-1.6393	down
F01_transcript_18955	55	59	38	2	4	8	2.6	2.42	1.81	0.12	0.21	0.4	0.00184856	-2.72949	down
F01_transcript_18957	119	195	190	1292	2217	2037	5.59	7.88	8.83	70.01	100.54	97.54	1.67785e-16	4.24683	male
F01_transcript_18962	2223	3210	1996	87	76	97	107.7	133.94	95.83	4.9	3.57	4.85	9.91519e-15	-3.98099	down
F01_transcript_18963	3576	3914	3498	527	1068	907	173.81	163.89	168.51	29.63	50.29	45.07	0.00686149	-1.37065	down
F01_transcript_1897	185	385	186	242	592	822	2.29	4.12	2.28	3.52	7.16	10.55	0.000872076	1.87713	male
F01_transcript_18975	477	826	402	6	27	34	22.56	33.65	18.86	0.34	1.27	1.68	1.71064e-08	-3.96812	down
F01_transcript_18983	267	665	307	1	12	1	12.57	26.94	14.28	0.09	0.55	0.07	1.49544e-08	-5.73564	down
F01_transcript_18986	1219	2156	1206	135	212	163	58.94	89.8	57.79	7.55	9.93	8.08	4.17205e-06	-2.34217	down
F01_transcript_1899	96	43	123	195	267	444	1.19	0.47	1.51	2.84	3.24	5.69	6.61441e-05	2.51095	male
F01_transcript_18998	407	504	417	27	24	100	18.99	20.26	19.29	1.51	1.09	4.78	0.000488266	-2.40787	down
F01_transcript_1900	131	96	81	239	671	238	1.61	1.03	1	3.47	8.11	3.05	0.00589291	2.65898	male
F01_transcript_19008	3141	4214	2959	3	22	14	149.03	172.28	139.16	0.16	1.05	0.7	2.50484e-33	-7.35927	down
F01_transcript_19009	137	283	166	7	14	24	6.51	11.59	7.86	0.39	0.64	1.17	0.000365954	-2.9581	down
F01_transcript_19010	42098	57336	42867	70	270	196	2352.37	2756.92	2374.22	4.51	14.58	11.18	1.22135e-23	-7.33034	down
F01_transcript_19016	525	592	540	10	55	18	24.37	23.64	24.82	0.55	2.5	0.87	1.71082e-07	-3.60316	down
F01_transcript_19017	1359	1823	1220	96	180	165	74.81	86.34	66.53	6.09	9.57	9.25	1.22415e-06	-2.53978	down
[truncated: 9,915 more rows]

## Sheet: Sheet2
Table S2 Differentially expression genes between testis and ovary. (|log2(fold change)>1.0| and padj<0.05).
ID of unigenes	Count of Female1	Count of Female2	Count of Female3	Count of Male1	Count of Male2	Count of Male3	FPKM of Female1	FPKM of Female2	FPKM of Female3	FPKM of Male1	FPKM of Male2	FPKM of Male3	FDR	log2 Foldchange	Sex-biased	GO annotation	KEGG annotation	KEGG pathway	NR annotation
F01_transcript_0	2303	3127	2406	63	55	61	8.7	10.24	9	0.29	0.2	0.24	2.95696e-18	-4.59027	female	Molecular Function: microtubule motor activity (GO:0003777);; Molecular Function: ATP binding (GO:0005524);; Biological Process: microtubule-based movement (GO:0007018);; Molecular Function: ATPase activity (GO:0016887);; Biological Process: central nervous system myelination (GO:0022010);; Cellular Component: dynein complex (GO:0030286);; Biological Process: camera-type eye photoreceptor cell di…	K10413|0|dre:335110|K10413 dynein heavy chain 1, cytosolic | (RefSeq) dync1h1, fk70a07, wu:fk70a07; dynein, cytoplasmic 1, heavy chain 1	ko04145:Phagosome;ko05132:Salmonella infection	PREDICTED: cytoplasmic dynein 1 heavy chain 1 isoform X2 [Astyanax mexicanus]
F01_transcript_10	490	856	477	8	26	38	2.48	3.76	2.4	0.05	0.13	0.2	1.05447e-08	-3.95026	female	Cellular Component: nucleus (GO:0005634);; Biological Process: regulation of transcription, DNA-templated (GO:0006355);; Molecular Function: zinc ion binding (GO:0008270);; Molecular Function: sequence-specific DNA binding (GO:0043565);;	--	--	PREDICTED: zinc finger homeobox protein 3-like [Astyanax mexicanus]
F01_transcript_100	1366	1900	1430	135	295	265	9.37	11.3	9.72	1.09	1.99	1.89	0.000111676	-1.99344	female	Biological Process: double-strand break repair via homologous recombination (GO:0000724);; Molecular Function: single-stranded DNA binding (GO:0003697);; Cellular Component: nucleus (GO:0005634);; Cellular Component: centrosome (GO:0005813);; Biological Process: regulation of transcription, DNA-templated (GO:0006355);; Biological Process: spermatogenesis (GO:0007283);; Biological Process: sex det…	K08775|0|dre:566758|K08775 breast cancer 2 susceptibility protein | (RefSeq) brca2, fancd1; breast cancer 2, early onset	ko03440:Homologous recombination;ko03460:Fanconi anemia pathway	PREDICTED: breast cancer type 2 susceptibility protein [Astyanax mexicanus]
F01_transcript_10002	303	270	270	13	0	49	6.94	5.36	6.14	0.37	0	1.18	8.63823e-05	-3.03811	female	Molecular Function: nucleotide binding (GO:0000166);; Molecular Function: RNA binding (GO:0003723);; Biological Process: positive regulation of angiogenesis (GO:0045766);;	K13088|0|mze:101473458|K13088 ELAV-like protein 1 | (RefSeq) ELAV-like protein 1	--	PREDICTED: ELAV like RNA binding protein 1 isoform X1 [Danio rerio]
F01_transcript_10008	837	1446	870	48	84	168	19.06	28.48	19.64	1.3	1.88	3.96	3.03064e-06	-2.65362	female	Cellular Component: spindle pole (GO:0000922);; Cellular Component: centrosome (GO:0005813);; Cellular Component: microtubule (GO:0005874);; Biological Process: mitotic cell cycle (GO:0007067);; Molecular Function: microtubule binding (GO:0008017);; Cellular Component: katanin complex (GO:0008352);; Biological Process: midbrain development (GO:0030901);; Biological Process: microtubule severing (…	K18643|0|dre:406291|K18643 katanin p80 WD40 repeat-containing subunit B1 | (RefSeq) katnb1, wu:fj32f02, wu:fj65h01, zgc:56071; katanin p80 (WD repeat containing) subunit B 1	--	katanin p80 WD40 repeat-containing subunit B1 [Danio rerio]
F01_transcript_10009	2179	2556	2251	0	0	14	49.62	50.34	50.8	0	0	0.34	3.2833e-35	-8.38375	female	Molecular Function: chromatin binding (GO:0003682);; Molecular Function: transcription factor activity, sequence-specific DNA binding (GO:0003700);; Cellular Component: nucleus (GO:0005634);; Biological Process: ectoderm development (GO:0007398);; Biological Process: mesoderm development (GO:0007498);; Biological Process: embryonic pattern specification (GO:0009880);; Biological Process: dorsal/v…	K09369|1.22432e-178|dre:30333|K09369 POU domain transcription factor, class 7 | (RefSeq) pou5f3, POU-2, cb197, chunp6868, etID49452.21, gp-9, gp9, oct4, pou2, pou5f1, spg, spg/pou2, wu:fd18d06; POU domain, class 5, transcription factor 3	--	POU domain, class 5, transcription factor 1 [Danio rerio]
F01_transcript_10011	4442	3072	4182	143	47	76	101	60.43	94.22	3.81	1.04	1.81	9.72585e-19	-4.51559	female	Molecular Function: DNA binding (GO:0003677);; Molecular Function: DNA helicase activity (GO:0003678);; Molecular Function: ATP binding (GO:0005524);; Cellular Component: nucleus (GO:0005634);; Biological Process: DNA replication initiation (GO:0006270);; Biological Process: DNA duplex unwinding (GO:0032508);; Cellular Component: MCM complex (GO:0042555);;	K02210|0|dre:192333|K02210 DNA replication licensing factor MCM7 [EC:3.6.4.12] | (RefSeq) mcm7, chunp6911, nyz175, sr:nyz175; minichromosome maintenance complex component 7	ko03030:DNA replication;ko04110:Cell cycle	DNA replication licensing factor MCM7 [Danio rerio]
F01_transcript_10013	4243	4887	4407	396	422	487	97.72	97.35	100.57	10.68	9.5	11.6	2.07861e-07	-2.55225	female	Molecular Function: adenylosuccinate synthase activity (GO:0004019);; Molecular Function: GTP binding (GO:0005525);; Cellular Component: cytoplasm (GO:0005737);; Biological Process: 'de novo' AMP biosynthetic process (GO:0044208);; Biological Process: IMP metabolic process (GO:0046040);; Molecular Function: metal ion binding (GO:0046872);;	K01939|0|dre:192305|K01939 adenylosuccinate synthase [EC:6.3.4.4] | (RefSeq) adssl, adss, adss2, chunp6912, zgc:66318; adenylosuccinate synthase, like	ko00230:Purine metabolism;ko00250:Alanine, aspartate and glutamate metabolism	PREDICTED: adenylosuccinate synthetase isozyme 2-like [Astyanax mexicanus]
F01_transcript_10014	1	2	5	116	1709	1219	0.02	0.04	0.11	3.11	38.21	28.84	6.51051e-06	9.20587	male	Molecular Function: protein binding (GO:0005515);; Cellular Component: nucleus (GO:0005634);; Cellular Component: cytoplasm (GO:0005737);; Biological Process: hindbrain development (GO:0030902);; Biological Process: exocrine pancreas development (GO:0031017);; Biological Process: positive regulation of histone acetylation (GO:0035066);; Molecular Function: sequence-specific DNA binding (GO:004356…	K16671|0|dre:81885|K16671 homeobox protein Meis3 | (RefSeq) meis3, NH10, fc22g05, id:ibd3530, meis3.1, wu:fc22g05; myeloid ecotropic viral integration site 3	--	homeobox protein Meis3 [Danio rerio]
F01_transcript_10016	1474	831	1600	146	209	90	33.71	16.44	36.25	3.91	4.69	2.13	0.000209754	-2.31554	female	Biological Process: positive regulation of receptor recycling (GO:0001921);; Biological Process: retinal pigment epithelium development (GO:0003406);; Molecular Function: ATP binding (GO:0005524);; Cellular Component: lysosomal membrane (GO:0005765);; Cellular Component: Golgi stack (GO:0005795);; Cellular Component: plasma membrane (GO:0005886);; Biological Process: potassium ion transport (GO:0…	K06027|0|dre:554200|K06027 vesicle-fusing ATPase [EC:3.6.4.6] | (RefSeq) nsfb; N-ethylmaleimide-sensitive factor b	--	N-ethylmaleimide-sensitive factor b [Danio rerio]
F01_transcript_10018	1515	2735	1451	312	498	221	34.79	54.32	33.02	8.39	11.18	5.26	0.000717796	-1.61057	female	Molecular Function: methyltransferase activity (GO:0008168);; Biological Process: RNA metabolic process (GO:0016070);;	K15190|0|dre:100151157|K15190 7SK snRNA methylphosphate capping enzyme [EC:2.1.1.-] | (RefSeq) si:ch1073-157b13.1	--	PREDICTED: 7SK snRNA methylphosphate capping enzyme-like [Danio rerio]
F01_transcript_10021	574	655	609	1301	2255	2199	13.28	13.11	13.97	35.26	51	52.61	5.82173e-07	2.41977	male	Molecular Function: ATP binding (GO:0005524);; Cellular Component: nucleus (GO:0005634);; Cellular Component: cytoplasm (GO:0005737);; Biological Process: positive regulation of peptidyl-threonine phosphorylation (GO:0010800);; Biological Process: free ubiquitin chain polymerization (GO:0010994);; Molecular Function: ubiquitin protein ligase binding (GO:0031625);; Cellular Component: filopodium t…	--	--	ubiquitin-conjugating enzyme E2 K [Danio rerio]
F01_transcript_10024	1099	532	950	78	95	114	24.83	10.4	21.26	2.07	2.12	2.68	0.000415285	-2.40039	female	Cellular Component: spindle pole (GO:0000922);; Cellular Component: centrosome (GO:0005813);; Cellular Component: microtubule (GO:0005874);; Biological Process: mitotic cell cycle (GO:0007067);; Molecular Function: microtubule binding (GO:0008017);; Cellular Component: katanin complex (GO:0008352);; Biological Process: midbrain development (GO:0030901);; Biological Process: microtubule severing (…	K18643|0|dre:406291|K18643 katanin p80 WD40 repeat-containing subunit B1 | (RefSeq) katnb1, wu:fj32f02, wu:fj65h01, zgc:56071; katanin p80 (WD repeat containing) subunit B 1	--	katanin p80 WD40 repeat-containing subunit B1 [Danio rerio]
F01_transcript_1003	23	55	28	53	129	95	0.24	0.5	0.29	0.66	1.33	1.04	0.00653273	2.17418	male	Biological Process: osteoblast differentiation (GO:0001649);; Biological Process: glycosaminoglycan biosynthetic process (GO:0006024);; Biological Process: proteoglycan biosynthetic process (GO:0030166);; Cellular Component: integral component of Golgi membrane (GO:0030173);; Cellular Component: integral component of endoplasmic reticulum membrane (GO:0030176);; Biological Process: extracellular …	K15276|0|dre:402931|K15276 solute carrier family 35 (adenosine 3'-phospho 5'-phosphosulfate transporter), member B2 | (RefSeq) slc35b2, papst1, pic, zgc:64182, zgc:77349; solute carrier family 35 (adenosine 3'-phospho 5'-phosphosulfate transporter), member B2	--	PREDICTED: adenosine 3&apos;-phospho 5&apos;-phosphosulfate transporter 1 [Astyanax mexicanus]
F01_transcript_10048	74	83	80	0	28	0	1.79	1.75	1.92	0	0.68	0	0.00833859	-2.43226	female	Molecular Function: tropomyosin binding (GO:0005523);; Cellular Component: striated muscle thin filament (GO:0005865);; Biological Process: muscle contraction (GO:0006936);; Biological Process: myofibril assembly (GO:0030239);; Biological Process: pointed-end actin filament capping (GO:0051694);;	K10370|0|mze:101466581|K10370 tropomodulin | (RefSeq) tmod3; tropomodulin 3	--	PREDICTED: tropomodulin-3-like [Oreochromis niloticus]
F01_transcript_10049	1141	1165	1145	10	29	41	28.38	25.05	28.22	0.31	0.72	1.06	1.20238e-14	-4.73619	female	Biological Process: nicotinamide nucleotide metabolic process (GO:0046496);; Molecular Function: ATP-dependent NAD(P)H-hydrate dehydratase activity (GO:0047453);; Molecular Function: ADP-dependent NAD(P)H-hydrate dehydratase activity (GO:0052855);;	K17757|2.7619e-173|dre:797867|K17757 ATP-dependent NAD(P)H-hydrate dehydratase [EC:4.2.1.93] | (RefSeq) carkd, naxd, zgc:171429; carbohydrate kinase domain containing	--	PREDICTED: ATP-dependent (S)-NAD(P)H-hydrate dehydratase isoform X3 [Astyanax mexicanus]
F01_transcript_10057	225	159	290	0	20	20	5.26	3.21	6.71	0	0.46	0.49	4.37241e-05	-3.484	female	Molecular Function: Rho guanyl-nucleotide exchange factor activity (GO:0005089);; Biological Process: regulation of Rho protein signal transduction (GO:0035023);; Biological Process: positive regulation of GTPase activity (GO:0043547);;	--	--	PREDICTED: rho guanine nucleotide exchange factor 39 isoform X1 [Danio rerio]
F01_transcript_10061	155	128	196	9	9	28	3.62	2.58	4.53	0.25	0.21	0.69	0.00167277	-2.65898	female	Molecular Function: protein serine/threonine kinase activity (GO:0004674);; Molecular Function: ATP binding (GO:0005524);; Cellular Component: nucleus (GO:0005634);; Cellular Component: cytoplasm (GO:0005737);; Cellular Component: centrosome (GO:0005813);; Biological Process: protein phosphorylation (GO:0006468);; Biological Process: microtubule-based process (GO:0007017);; Biological Process: ch…	K20872|0|dre:394025|K20872 NIMA (never in mitosis gene a)-related kinase 2 [EC:2.7.11.1] | (RefSeq) nek2, zgc:55602; NIMA-related kinase 2	--	PREDICTED: serine/threonine-protein kinase Nek2 [Esox lucius]
F01_transcript_10074	796	801	735	122	198	156	18.21	15.86	16.66	3.27	4.44	3.7	0.00811112	-1.50044	female	Molecular Function: ubiquitin-protein transferase activity (GO:0004842);; Biological Process: protein ubiquitination (GO:0016567);; Cellular Component: Cul3-RING ubiquitin ligase complex (GO:0031463);;	K13958|0|dre:553604|K13958 kelch-like protein 36 | (RefSeq) klhl36, CH73-77K24.1, zgc:110268; kelch-like family member 36	--	PREDICTED: kelch-like protein 36 [Astyanax mexicanus]
F01_transcript_10078	3613	2877	3483	171	82	102	83	57.18	79.3	4.62	1.85	2.43	4.85945e-15	-3.89517	female	Biological Process: spliceosomal snRNP assembly (GO:0000387);; Molecular Function: DNA binding (GO:0003677);; Molecular Function: ATP-dependent RNA helicase activity (GO:0004004);; Molecular Function: ATP binding (GO:0005524);; Cellular Component: nucleus (GO:0005634);; Cellular Component: cytosol (GO:0005829);; Biological Process: RNA secondary structure unwinding (GO:0010501);; Cellular Compone…	K13131|0|dre:556273|K13131 ATP-dependent RNA helicase DDX20 [EC:3.6.4.13] | (RefSeq) ddx20, si:dkey-193l3.3, si:dkey-193l3.4, wu:fb16g08, wu:fb59a11; DEAD (Asp-Glu-Ala-Asp) box polypeptide 20	ko03013:RNA transport	PREDICTED: probable ATP-dependent RNA helicase DDX20 isoform X2 [Danio rerio]
F01_transcript_10080	490	507	671	164	11	121	11.35	10.17	15.41	4.47	0.25	2.9	0.00507878	-1.5388	female	Molecular Function: protein serine/threonine phosphatase activity (GO:0004722);; Cellular Component: endoplasmic reticulum membrane (GO:0005789);; Biological Process: nuclear envelope organization (GO:0006998);; Biological Process: positive regulation of triglyceride biosynthetic process (GO:0010867);; Cellular Component: integral component of membrane (GO:0016021);; Biological Process: dephospho…	K17617|1.10807e-153|mze:101483650|K17617 CTD nuclear envelope phosphatase 1 [EC:3.1.3.16] | (RefSeq) ctdnep1; CTD nuclear envelope phosphatase 1	--	PREDICTED: CTD nuclear envelope phosphatase 1A-like [Astyanax mexicanus]
F01_transcript_10081	683	1083	744	96	146	119	15.73	21.57	16.98	2.59	3.29	2.83	0.000428919	-1.98039	female	Molecular Function: protein kinase inhibitor activity (GO:0004860);; Cellular Component: mitochondrion (GO:0005739);; Molecular Function: SH3 domain binding (GO:0017124);; Biological Process: intracellular signal transduction (GO:0035556);; Biological Process: negative regulation of protein tyrosine kinase activity (GO:0061099);; Biological Process: negative regulation of cyclin-dependent protein…	--	--	SH3 domain-binding protein 5 [Danio rerio]
F01_transcript_10087	2267	1810	2267	193	164	237	52.15	36.01	51.68	5.2	3.69	5.66	1.28188e-07	-2.59881	female	Biological Process: transcription, DNA-templated (GO:0006351);;	K15169|2.25179e-111|dre:406332|K15169 mediator of RNA polymerase II transcription subunit 26 | (RefSeq) crsp7, med26, wu:fe06c07, wu:fi75a09, zgc:55993; cofactor required for Sp1 transcriptional activation, subunit 7	--	PREDICTED: mediator of RNA polymerase II transcription subunit 26 [Astyanax mexicanus]
F01_transcript_10092	166	170	158	2	18	24	3.82	3.38	3.61	0.07	0.42	0.59	0.00112926	-2.84939	female	Molecular Function: calcium ion binding (GO:0005509);; Cellular Component: mitochondrial inner membrane (GO:0005743);; Biological Process: cellular metal ion homeostasis (GO:0006875);; Cellular Component: integral component of membrane (GO:0016021);; Molecular Function: ribosome binding (GO:0043022);;	K17800|0|dre:570745|K17800 LETM1 and EF-hand domain-containing protein 1, mitochondrial | (RefSeq) letm1, wu:fc31h08, wu:fc58h01, zgc:109969; leucine zipper-EF-hand containing transmembrane protein 1	--	PREDICTED: LETM1 and EF-hand domain-containing protein 1, mitochondrial isoform X7 [Astyanax mexicanus]
F01_transcript_10093	687	984	639	18	92	110	15.76	19.53	14.54	0.51	2.07	2.63	1.4592e-05	-2.70763	female	Biological Process: negative regulation of transcription from RNA polymerase II promoter (GO:0000122);; Molecular Function: RNA polymerase II regulatory region sequence-specific DNA binding (GO:0000977);; Biological Process: DNA methylation (GO:0006306);; Cellular Component: NuRD complex (GO:0016581);;	--	--	PREDICTED: transcriptional repressor p66-alpha isoform X1 [Larimichthys crocea]
F01_transcript_10096	1043	1287	1118	128	129	146	24.05	25.67	25.57	3.48	2.91	3.48	1.67625e-05	-2.26235	female	Molecular Function: phosphatidylinositol-3-phosphatase activity (GO:0004438);; Molecular Function: protein tyrosine phosphatase activity (GO:0004725);; Cellular Component: cytoplasm (GO:0005737);; Cellular Component: plasma membrane (GO:0005886);; Biological Process: peptidyl-tyrosine dephosphorylation (GO:0035335);; Biological Process: phosphatidylinositol dephosphorylation (GO:0046856);; Molecu…	K18081|0|dre:541517|K18081 myotubularin-related protein 1/2 [EC:3.1.3.64 3.1.3.95] | (RefSeq) mtmr1b, wu:fi27f12, zgc:113186; myotubularin related protein 1b	ko00562:Inositol phosphate metabolism;ko04070:Phosphatidylinositol signaling system	PREDICTED: myotubularin related protein 1b isoform X1 [Danio rerio]
F01_transcript_101	26	66	19	238	436	404	0.18	0.4	0.13	1.94	2.96	2.91	1.06755e-09	4.09903	male	Molecular Function: protein tyrosine phosphatase activity (GO:0004725);; Biological Process: protein dephosphorylation (GO:0006470);; Cellular Component: integral component of membrane (GO:0016021);; Biological Process: sensory neuron axon guidance (GO:0097374);;	K05695|0|mze:101464533|K05695 receptor-type tyrosine-protein phosphatase F [EC:3.1.3.48] | (RefSeq) ptprf; protein tyrosine phosphatase, receptor type F	ko04514:Cell adhesion molecules (CAMs);ko04520:Adherens junction;ko04910:Insulin signaling pathway	PTPRFa.1 [Danio rerio]
F01_transcript_10113	40	32	32	748	1537	1455	0.92	0.64	0.75	20.24	34.72	34.78	1.81402e-25	5.91272	male	Molecular Function: inward rectifier potassium channel activity (GO:0005242);; Cellular Component: intracellular (GO:0005622);; Cellular Component: integral component of plasma membrane (GO:0005887);; Biological Process: potassium ion import (GO:0010107);; Biological Process: regulation of ion transmembrane transport (GO:0034765);;	K05004|0|dre:497647|K05004 potassium inwardly-rectifying channel subfamily J member 11 | (RefSeq) kcnj11l, zKir6.2, zgc:123029; potassium inwardly-rectifying channel, subfamily J, member 11, like	--	PREDICTED: ATP-sensitive inward rectifier potassium channel 11-like isoform X1 [Astyanax mexicanus]
F01_transcript_10118	156	230	143	1535	1551	2198	3.61	4.61	3.28	41.65	35.12	52.67	1.41637e-15	4.14701	male	--	--	--	PREDICTED: ankyrin repeat and SAM domain-containing protein 3-like isoform X3 [Astyanax mexicanus]
F01_transcript_10119	114	82	150	377	334	496	2.67	1.66	3.49	10.32	7.64	11.99	1.90484e-05	2.60407	male	Molecular Function: structural molecule activity (GO:0005198);; Cellular Component: plasma membrane (GO:0005886);; Cellular Component: bicellular tight junction (GO:0005923);; Cellular Component: integral component of membrane (GO:0016021);; Biological Process: head development (GO:0060322);;	K06087|2.65172e-122|dre:436612|K06087 claudin | (RefSeq) cldn7a, zgc:92192; claudin 7a	ko04514:Cell adhesion molecules (CAMs);ko04530:Tight junction	PREDICTED: claudin-7-A-like [Astyanax mexicanus]
F01_transcript_1012	431	216	353	43	56	39	4.53	1.97	3.67	0.54	0.58	0.43	0.00301443	-2.05551	female	Biological Process: vasculogenesis (GO:0001570);; Biological Process: somitogenesis (GO:0001756);; Molecular Function: calcium ion binding (GO:0005509);; Cellular Component: endoplasmic reticulum (GO:0005783);; Cellular Component: Golgi apparatus (GO:0005794);; Biological Process: blood circulation (GO:0008015);; Biological Process: metabolic process (GO:0008152);; Molecular Function: sulfuric es…	K14607|0|dre:337298|K14607 extracellular sulfatase Sulf [EC:3.1.6.-] | (RefSeq) sulf1, wu:fk14e08; sulfatase 1	--	sulfatase FP1a [Danio rerio]
F01_transcript_10121	88	266	124	308	359	317	2.03	5.3	2.84	8.32	8.08	7.56	0.00317173	1.91568	male	Biological Process: protein depalmitoylation (GO:0002084);; Cellular Component: cytoplasm (GO:0005737);; Molecular Function: palmitoyl-(protein) hydrolase activity (GO:0008474);; Molecular Function: carboxylic ester hydrolase activity (GO:0052689);; Cellular Component: extracellular exosome (GO:0070062);;	K06130|1.56871e-143|dre:393722|K06130 lysophospholipase II [EC:3.1.1.5] | (RefSeq) lypla2, zgc:73210; lysophospholipase II	ko00564:Glycerophospholipid metabolism	PREDICTED: acyl-protein thioesterase 2 isoform X1 [Astyanax mexicanus]
F01_transcript_10126	0	32	14	197	488	218	0	0.67	0.34	5.45	11.25	5.32	6.19452e-08	5.14997	male	Molecular Function: protein serine/threonine kinase activity (GO:0004674);; Molecular Function: signal transducer activity (GO:0004871);; Molecular Function: ATP binding (GO:0005524);; Cellular Component: nucleus (GO:0005634);; Cellular Component: cytoplasm (GO:0005737);; Biological Process: protein phosphorylation (GO:0006468);; Molecular Function: zinc ion binding (GO:0008270);; Biological Proc…	K05744|0|mze:101466306|K05744 LIM domain kinase 2 [EC:2.7.11.1] | (RefSeq) limk2; LIM domain kinase 2	ko04810:Regulation of actin cytoskeleton	PREDICTED: LIM domain kinase 2-like [Maylandia zebra]
F01_transcript_10136	206	221	190	26	24	15	4.75	4.41	4.34	0.71	0.56	0.36	0.00171606	-2.35909	female	Molecular Function: ARF guanyl-nucleotide exchange factor activity (GO:0005086);; Biological Process: regulation of ARF protein signal transduction (GO:0032012);; Biological Process: positive regulation of GTPase activity (GO:0043547);;	K18441|0|pbi:103067857|K18441 cytohesin | (RefSeq) CYTH1; cytohesin-1	ko04144:Endocytosis	PREDICTED: cytohesin-1-like isoform X3 [Astyanax mexicanus]
F01_transcript_1014	43	73	78	487	747	664	0.45	0.67	0.82	6.05	7.74	7.3	2.63321e-12	4.09159	male	--	--	--	large proline-rich protein BAG6 [Danio rerio]
F01_transcript_10140	394	350	269	29	42	30	9.11	6.99	6.16	0.79	0.96	0.72	0.000384785	-2.51437	female	--	K20796|2.13024e-157|spu:589504|K20796 histone-lysine N-methyltransferase PRDM7/9 [EC:2.1.1.43] | (RefSeq) zinc finger protein 708-like	--	PREDICTED: histone-lysine N-methyltransferase PRDM9-like isoform X2 [Astyanax mexicanus]
F01_transcript_10144	819	1061	585	1176	1532	1607	18.69	20.94	13.24	31.44	34.16	37.94	0.00107867	1.62407	male	Molecular Function: GTP binding (GO:0005525);;	K06944|0|mze:101484412|K06944 uncharacterized protein | (RefSeq) drg2; developmentally regulated GTP binding protein 2	--	PREDICTED: developmentally-regulated GTP-binding protein 2 isoform X1 [Astyanax mexicanus]
F01_transcript_10146	92	83	47	1	3	7	2.12	1.66	1.08	0.04	0.09	0.17	0.000104957	-3.66775	female	Molecular Function: magnesium ion binding (GO:0000287);; Molecular Function: phospholipid-translocating ATPase activity (GO:0004012);; Molecular Function: ATP binding (GO:0005524);; Cellular Component: integral component of membrane (GO:0016021);; Biological Process: phospholipid translocation (GO:0045332);;	K14802|0|mze:101472900|K14802 phospholipid-transporting ATPase [EC:3.6.3.1] | (RefSeq) atp8a1; ATPase phospholipid transporting 8A1	--	PREDICTED: probable phospholipid-transporting ATPase IA isoform X10 [Astyanax mexicanus]
F01_transcript_10152	162	375	205	48	27	12	3.8	7.56	4.74	1.32	0.63	0.3	0.00224415	-2.0811	female	Molecular Function: nucleotide binding (GO:0000166);; Molecular Function: RNA binding (GO:0003723);; Biological Process: positive regulation of angiogenesis (GO:0045766);;	K13088|0|dre:30736|K13088 ELAV-like protein 1 | (RefSeq) elavl1, elra, fa25f08, fb59a02, fc60g02, hua, wu:fa25f08, wu:fb59a02, wu:fc60g02, zHuA; ELAV like RNA binding protein 1	--	PREDICTED: ELAV like RNA binding protein 1 isoform X1 [Danio rerio]
F01_transcript_10156	972	208	944	13	50	48	22.22	4.12	21.4	0.37	1.13	1.16	0.00669133	-3.6124	female	Molecular Function: catalytic activity (GO:0003824);; Biological Process: metabolic process (GO:0008152);;	K18660|0|dre:562292|K18660 malonyl-CoA/methylmalonyl-CoA synthetase [EC:6.2.1.-] | (RefSeq) acsf3; acyl-CoA synthetase family member 3	ko00280:Valine, leucine and isoleucine degradation	PREDICTED: acyl-CoA synthetase family member 3, mitochondrial [Danio rerio]
F01_transcript_10166	73	196	35	0	0	0	1.69	3.94	0.81	0	0	0	0.000209333	#NAME?	female specific express	Molecular Function: nucleotide binding (GO:0000166);; Molecular Function: microtubule motor activity (GO:0003777);; Cellular Component: kinesin complex (GO:0005871);; Biological Process: microtubule-based movement (GO:0007018);; Molecular Function: ATPase activity (GO:0016887);;	K10402|0|dre:449979|K10402 kinesin family member 20 | (RefSeq) kif20ba, im:7142427, im:7142489, im:7144435; kinesin family member 20Ba	--	PREDICTED: kinesin-like protein KIF20B isoform X3 [Danio rerio]
F01_transcript_10167	1492	1147	1539	30	111	174	34.01	22.62	34.76	0.82	2.49	4.12	3.29143e-08	-3.07028	female	Molecular Function: zinc ion transmembrane transporter activity (GO:0005385);; Cellular Component: nucleus (GO:0005634);; Biological Process: regulation of transcription, DNA-templated (GO:0006355);; Biological Process: zinc II ion transport (GO:0006829);; Cellular Component: integral component of membrane (GO:0016021);; Biological Process: cation transmembrane transport (GO:0098655);;	K14696|0|dre:497184|K14696 solute carrier family 30 (zinc transporter), member 9 | (RefSeq) slc30a9, ZnT9, si:ch211-240l14.4, zgc:92098; solute carrier family 30 (zinc transporter), member 9	--	PREDICTED: zinc transporter 9-like isoform X1 [Astyanax mexicanus]
F01_transcript_10168	8	0	13	449	448	991	0.2	0	0.3	12.01	9.98	23.37	4.71161e-17	7.19264	male	Molecular Function: creatine:sodium symporter activity (GO:0005309);; Molecular Function: neurotransmitter:sodium symporter activity (GO:0005328);; Cellular Component: integral component of plasma membrane (GO:0005887);; Biological Process: neurotransmitter transport (GO:0006836);; Biological Process: creatine transmembrane transport (GO:1902598);;	K05039|0|mze:101484199|K05039 solute carrier family 6 (neurotransmitter transporter, GABA) member 6/8/11/12/13 | (RefSeq) slc6a8; solute carrier family 6 member 8	--	PREDICTED: sodium- and chloride-dependent creatine transporter 1 isoform X1 [Danio rerio]
F01_transcript_10180	1231	1356	1141	0	5	0	28.6	27.24	26.26	0	0.13	0	1.41413e-29	-8.89116	female	Cellular Component: cell part (GO:0044464);;	K10369|4.23603e-75|dre:100322182|K10369 supervillin | (RefSeq) svilb, si:dkey-42d18.3; supervillin b	--	PREDICTED: supervillin-like isoform X9 [Poecilia formosa]
F01_transcript_10183	48	61	67	3	3	0	1.13	1.22	1.54	0.1	0.07	0	1.47203e-05	-3.91646	female	Cellular Component: cytoplasm (GO:0005737);; Cellular Component: nuclear speck (GO:0016607);; Cellular Component: SCF ubiquitin ligase complex (GO:0019005);; Biological Process: regulation of proteolysis (GO:0030162);; Cellular Component: Cul3-RING ubiquitin ligase complex (GO:0031463);; Molecular Function: ubiquitin protein ligase binding (GO:0031625);; Biological Process: protein ubiquitination…	--	--	Speckle-type POZ protein [Gavia stellata]
F01_transcript_10192	2	14	1	162	154	152	0.06	0.29	0.05	4.42	3.5	3.66	1.12212e-10	5.7328	male	Molecular Function: 6-phosphofructo-2-kinase activity (GO:0003873);; Molecular Function: ATP binding (GO:0005524);; Biological Process: fructose metabolic process (GO:0006000);; Biological Process: fructose 2,6-bisphosphate metabolic process (GO:0006003);; Biological Process: carbohydrate phosphorylation (GO:0046835);;	K19030|0|dre:386663|K19030 6-phosphofructo-2-kinase / fructose-2,6-biphosphatase 4 [EC:2.7.1.105 3.1.3.46] | (RefSeq) pfkfb4b, pfkfb4, pfkfb4l; 6-phosphofructo-2-kinase/fructose-2,6-biphosphatase 4b	ko00051:Fructose and mannose metabolism	PREDICTED: 6-phosphofructo-2-kinase/fructose-2,6-bisphosphatase 4-like isoform X1 [Astyanax mexicanus]
F01_transcript_10195	2125	2787	2086	549	517	576	50.05	56.76	48.69	15.15	11.91	14.03	0.0077589	-1.24134	female	Cellular Component: anaphase-promoting complex (GO:0005680);; Molecular Function: ubiquitin protein ligase binding (GO:0031625);; Biological Process: protein ubiquitination involved in ubiquitin-dependent protein catabolic process (GO:0042787);; Molecular Function: ubiquitin protein ligase activity (GO:0061630);;	K03349|0|dre:100318335|K03349 anaphase-promoting complex subunit 2 | (RefSeq) anapc2, si:ch73-203i15.5; anaphase promoting complex subunit 2	ko04110:Cell cycle;ko04114:Oocyte meiosis;ko04120:Ubiquitin mediated proteolysis;ko04914:Progesterone-mediated oocyte maturation	PREDICTED: anaphase-promoting complex subunit 2 [Astyanax mexicanus]
F01_transcript_10199	231	446	184	1	18	0	5.32	8.87	4.2	0.04	0.41	0	4.812e-08	-4.78312	female	Molecular Function: protein serine/threonine kinase activity (GO:0004674);; Molecular Function: ATP binding (GO:0005524);; Cellular Component: nucleus (GO:0005634);; Cellular Component: cytoplasm (GO:0005737);; Biological Process: protein phosphorylation (GO:0006468);; Molecular Function: phosphatase regulator activity (GO:0019208);; Biological Process: regulation of bone mineralization (GO:00305…	K08853|0|dre:568999|K08853 AP2-associated kinase [EC:2.7.11.1] | (RefSeq) aak1a, si:dkey-71c4.3; AP2 associated kinase 1a	--	PREDICTED: AP2-associated protein kinase 1 isoform X4 [Danio rerio]
F01_transcript_102	578	884	610	656	1441	1994	4.02	5.32	4.2	5.37	9.82	14.41	0.000233508	1.71999	male	--	K10706|0|dre:562474|K10706 senataxin [EC:3.6.4.-] | (RefSeq) setx, wu:fj92h09; senataxin	--	PREDICTED: probable helicase senataxin isoform X5 [Astyanax mexicanus]
F01_transcript_10204	336	344	340	529	624	769	7.76	6.87	7.78	14.31	14.09	18.37	0.00132856	1.71244	male	Molecular Function: glucosylceramidase activity (GO:0004348);; Biological Process: carbohydrate metabolic process (GO:0005975);; Biological Process: sphingolipid metabolic process (GO:0006665);; Biological Process: regulation of ossification (GO:0030278);;	K01201|0|dre:559072|K01201 glucosylceramidase [EC:3.2.1.45] | (RefSeq) gba, si:dkey-19n13.4; glucosidase, beta, acid	ko00511:Other glycan degradation;ko00600:Sphingolipid metabolism;ko04142:Lysosome	PREDICTED: glucosylceramidase [Danio rerio]
F01_transcript_10206	164	339	201	396	535	594	3.79	6.75	4.6	10.67	12.03	14.16	0.000632941	1.93574	male	Molecular Function: protein binding (GO:0005515);; Cellular Component: integral component of plasma membrane (GO:0005887);; Biological Process: signal transduction (GO:0007165);; Biological Process: convergent extension involved in axis elongation (GO:0060028);;	K06770|4.68434e-85|dre:555163|K06770 myelin protein zero | (RefSeq) mpzl1l, zgc:110608; myelin protein zero-like 1 like	ko04514:Cell adhesion molecules (CAMs)	PREDICTED: myelin protein zero-like protein 1-like [Astyanax mexicanus]
F01_transcript_10207	356	241	417	2	0	1	8.29	4.86	9.62	0.08	0	0.03	2.82198e-14	-7.39465	female	Molecular Function: prostaglandin E receptor activity (GO:0004957);; Cellular Component: integral component of plasma membrane (GO:0005887);; Biological Process: inflammatory response (GO:0006954);; Biological Process: adenylate cyclase-activating G-protein coupled receptor signaling pathway (GO:0007189);; Biological Process: positive regulation of cytosolic calcium ion concentration (GO:0007204)…	K04259|2.02825e-69|dre:570410|K04259 prostaglandin E receptor 2 | (RefSeq) ptger2b, si:ch211-13n20.1, si:dkey-29m11.3, zgc:136608; prostaglandin E receptor 2b (subtype EP2)	ko04080:Neuroactive ligand-receptor interaction	PREDICTED: prostaglandin E2 receptor EP2 subtype-like [Astyanax mexicanus]
F01_transcript_10208	1478	1593	1530	119	189	236	34.43	32.09	35.31	3.25	4.3	5.68	7.84515e-06	-2.31745	female	Biological Process: spliceosomal complex disassembly (GO:0000390);; Molecular Function: RNA polymerase II core promoter proximal region sequence-specific DNA binding (GO:0000978);; Molecular Function: transcriptional repressor activity, RNA polymerase II core promoter proximal region sequence-specific binding (GO:0001078);; Biological Process: regulation of transcription, DNA-templated (GO:000635…	K09061|0|dre:559280|K09061 GC-rich sequence DNA-binding factor | (RefSeq) gcfc2, zgc:171819; GC-rich sequence DNA-binding factor 2	--	PREDICTED: GC-rich sequence DNA-binding factor 2-like [Astyanax mexicanus]
F01_transcript_1021	1172	1131	1137	160	229	54	12.4	10.37	11.93	2	2.39	0.59	4.43741e-05	-2.09136	female	Biological Process: muscle contraction (GO:0006936);; Cellular Component: integral component of membrane (GO:0016021);;	--	--	sarcolemmal membrane-associated protein [Danio rerio]
F01_transcript_10210	195	179	208	248	761	503	4.51	3.59	4.79	6.74	17.22	12.04	0.00032944	2.10399	male	--	--	--	PREDICTED: RING finger protein 219 [Astyanax mexicanus]
F01_transcript_10211	508	699	496	29	93	6	11.77	14.02	11.39	0.81	2.12	0.15	6.35534e-06	-2.92785	female	Molecular Function: nicotinate-nucleotide diphosphorylase (carboxylating) activity (GO:0004514);; Molecular Function: nicotinate phosphoribosyltransferase activity (GO:0004516);; Cellular Component: cytosol (GO:0005829);; Biological Process: response to oxidative stress (GO:0006979);; Biological Process: NAD biosynthetic process (GO:0009435);; Molecular Function: ligase activity (GO:0016874);; Bi…	K00763|0|dre:393864|K00763 nicotinate phosphoribosyltransferase [EC:6.3.4.21] | (RefSeq) naprt, naprt1, zgc:77870; nicotinate phosphoribosyltransferase	ko00760:Nicotinate and nicotinamide metabolism	PREDICTED: nicotinate phosphoribosyltransferase-like isoform X2 [Astyanax mexicanus]
F01_transcript_10215	2645	3090	2620	68	210	229	60.76	61.4	59.66	1.84	4.72	5.44	1.01096e-10	-3.33104	female	Biological Process: mitotic cell cycle (GO:0000278);; Molecular Function: RNA polymerase II transcription factor activity, sequence-specific DNA binding (GO:0000981);; Molecular Function: DNA binding (GO:0003677);; Molecular Function: transcription coactivator activity (GO:0003713);; Cellular Component: nucleus (GO:0005634);; Cellular Component: transcription factor complex (GO:0005667);; Biologi…	K04683|0|dre:406813|K04683 transcription factor Dp-1 | (RefSeq) tfdp1a, tfdp1l, wu:fb94b07, wu:fc52a06, zgc:55487; transcription factor Dp-1, a	ko04110:Cell cycle;ko04350:TGF-beta signaling pathway	PREDICTED: transcription factor Dp-1-like isoform X1 [Astyanax mexicanus]
F01_transcript_10217	567	321	528	1713	680	3011	13.89	6.8	12.81	49.11	16.27	76.22	0.00959685	2.72296	male	--	--	--	PREDICTED: protein asteroid homolog 1-like [Astyanax mexicanus]
F01_transcript_1022	1531	2345	1568	277	279	274	16.22	21.53	16.46	3.47	2.91	3.02	0.000111675	-1.85537	female	Molecular Function: actin binding (GO:0003779);; Cellular Component: nucleus (GO:0005634);; Molecular Function: zinc ion binding (GO:0008270);; Molecular Function: 3-(3-hydroxyphenyl)propionate hydroxylase activity (GO:0008688);; Biological Process: positive regulation of transcription via serum response element binding (GO:0010735);; Molecular Function: 4-chlorobenzaldehyde oxidase activity (GO:…	K19947|0|dre:569564|K19947 protein-methionine sulfoxide oxidase MICAL [EC:1.14.13.-] | (RefSeq) mical2b, MICAL-2, sb:cb94, si:ch211-192p3.1, si:ch211-192p3.2, wu:fi76d02; microtubule associated monoxygenase, calponin and LIM domain containing 2b	--	protein-methionine sulfoxide oxidase MICAL3 [Danio rerio]
F01_transcript_10234	62	142	77	0	12	7	1.44	2.85	1.79	0	0.28	0.19	0.000525194	-3.23067	female	Molecular Function: nucleic acid binding (GO:0003676);; Molecular Function: metal ion binding (GO:0046872);;	--	--	PREDICTED: LOW QUALITY PROTEIN: zinc finger protein 835-like [Astyanax mexicanus]
F01_transcript_10239	1055	1030	1097	99	129	107	24.83	20.99	25.6	2.73	2.97	2.63	6.85207e-06	-2.43435	female	Molecular Function: binding (GO:0005488);;	K20796|0|mmu:213389|K20796 histone-lysine N-methyltransferase PRDM7/9 [EC:2.1.1.43] | (RefSeq) Prdm9, BC012016, Dsbc1, G1-419-29, Meisetz, PRDM9-B, Rcr1, repro7; PR domain containing 9	--	PREDICTED: histone-lysine N-methyltransferase PRDM9-like isoform X2 [Astyanax mexicanus]
F01_transcript_1026	174	347	216	411	820	1223	1.84	3.18	2.27	5.12	8.51	13.44	3.02188e-06	2.48792	male	Cellular Component: integral component of membrane (GO:0016021);;	--	--	PREDICTED: leucine-rich repeat and calponin homology domain-containing protein 4-like isoform X1 [Astyanax mexicanus]
F01_transcript_10266	1737	2024	2045	28	42	16	41.14	41.47	48.01	0.78	0.98	0.41	1.39896e-20	-5.2313	female	--	K12617|0|dre:556271|K12617 DNA topoisomerase 2-associated protein PAT1 | (RefSeq) si:ch211-103b1.2	ko03018:RNA degradation	PREDICTED: protein PAT1 homolog 2-like isoform X1 [Astyanax mexicanus]
F01_transcript_10272	2374	2562	2363	261	362	473	55.37	51.68	54.61	7.13	8.25	11.41	6.7977e-05	-1.95945	female	Cellular Component: nuclear telomere cap complex (GO:0000783);; Molecular Function: protein binding (GO:0005515);; Molecular Function: telomerase inhibitor activity (GO:0010521);; Biological Process: telomere capping (GO:0016233);; Biological Process: regulation of telomere maintenance via telomerase (GO:0032210);; Molecular Function: G-rich strand telomeric DNA binding (GO:0098505);;	K11109|0|dre:566847|K11109 protection of telomeres protein 1 | (RefSeq) pot1; protection of telomeres 1 homolog	--	PREDICTED: protection of telomeres protein 1 [Astyanax mexicanus]
F01_transcript_10276	1017	903	1054	35	41	54	24.78	19.03	25.43	1	1	1.37	2.81972e-10	-3.72894	female	Molecular Function: zinc ion binding (GO:0008270);; Cellular Component: integral component of membrane (GO:0016021);; Molecular Function: protein-cysteine S-palmitoyltransferase activity (GO:0019706);;	K16675|0|dre:334383|K16675 palmitoyltransferase ZDHHC9/14/18 [EC:2.3.1.225] | (RefSeq) zdhhc18b, fi45c03, wu:fi45c03, wu:fj48h10, zgc:55843; zinc finger, DHHC-type containing 18b	--	zinc finger, DHHC-type containing 18 [Danio rerio]
F01_transcript_1028	142	145	126	238	653	742	1.51	1.34	1.32	2.97	6.79	8.17	1.0499e-06	2.6978	male	Molecular Function: thiol-dependent ubiquitin-specific protease activity (GO:0004843);; Molecular Function: calcium ion binding (GO:0005509);; Biological Process: ubiquitin-dependent protein catabolic process (GO:0006511);; Biological Process: protein deubiquitination (GO:0016579);;	K11837|0|dre:557981|K11837 ubiquitin carboxyl-terminal hydrolase 6/32 [EC:3.4.19.12] | (RefSeq) usp32, wu:fe14d02; ubiquitin specific peptidase 32	--	PREDICTED: ubiquitin carboxyl-terminal hydrolase 32-like isoform X2 [Astyanax mexicanus]
F01_transcript_10284	1210	332	1278	17	52	21	28.56	6.78	29.91	0.48	1.21	0.53	0.00073227	-4.25916	female	--	K11318|0|dre:692316|K11318 ataxin-7 | (RefSeq) atxn7l2a, wu:fi32b11, zgc:136546; ataxin 7-like 2a	--	PREDICTED: ataxin-7-like protein 2 isoform X1 [Danio rerio]
F01_transcript_10298	325	121	350	0	0	0	7.61	2.46	8.12	0	0	0	2.86268e-09	#NAME?	female specific express	Cellular Component: Golgi apparatus (GO:0005794);; Biological Process: transport (GO:0006810);; Cellular Component: membrane (GO:0016020);;	K18739|0|dre:558638|K18739 protein bicaudal D | (RefSeq) fc23c10, wu:fc23c10, wu:fc80b03; zgc:162200	--	PREDICTED: protein bicaudal D homolog 2-like [Astyanax mexicanus]
F01_transcript_103	411	455	501	4	13	43	2.84	2.73	3.44	0.04	0.09	0.31	1.76615e-07	-3.86891	female	Molecular Function: motor activity (GO:0003774);; Molecular Function: ATP binding (GO:0005524);; Cellular Component: myosin complex (GO:0016459);; Molecular Function: actin filament binding (GO:0051015);;	K10357|0|dre:562188|K10357 myosin V | (RefSeq) myo5aa, myo5a, si:dkey-266j9.1; myosin VAa	--	PREDICTED: unconventional myosin-Va isoform X6 [Danio rerio]
F01_transcript_10315	10	30	8	1065	1126	1081	0.23	0.61	0.19	29.11	25.7	26.09	1.29351e-29	6.98477	male	Molecular Function: type II transforming growth factor beta receptor binding (GO:0005114);; Molecular Function: cytokine activity (GO:0005125);; Cellular Component: extracellular space (GO:0005615);; Biological Process: transforming growth factor beta receptor signaling pathway (GO:0007179);; Molecular Function: growth factor activity (GO:0008083);; Biological Process: positive regulation of path…	K13377|0|dre:369195|K13377 transforming growth factor beta-3 | (RefSeq) tgfb3, wu:fc78g09, zgc:92058; transforming growth factor, beta 3	ko04010:MAPK signaling pathway;ko04060:Cytokine-cytokine receptor interaction;ko04068:FoxO signaling pathway;ko04110:Cell cycle;ko04144:Endocytosis;ko04350:TGF-beta signaling pathway;ko04933:AGE-RAGE signaling pathway in diabetic complications	PREDICTED: transforming growth factor beta-3 [Astyanax mexicanus]
F01_transcript_1032	454	498	431	44	38	30	4.78	4.54	4.49	0.55	0.4	0.33	2.70016e-05	-2.74443	female	--	K06102|0|dre:561423|K06102 cingulin | (RefSeq) cingulin-like	ko04530:Tight junction	PREDICTED: cingulin-like isoform X2 [Danio rerio]
F01_transcript_10325	63	48	48	96	123	195	1.46	0.96	1.1	2.6	2.78	4.67	0.00376353	2.13831	male	Biological Process: nucleotide-sugar biosynthetic process (GO:0009226);; Molecular Function: oxidoreductase activity (GO:0016491);; Molecular Function: coenzyme binding (GO:0050662);; Biological Process: oxidation-reduction process (GO:0055114);;	--	--	PREDICTED: GDP-L-fucose synthase-like isoform X1 [Astyanax mexicanus]
F01_transcript_10326	824	807	783	1906	2669	2232	19.37	16.4	18.23	52.42	61.26	54.22	3.70841e-06	2.30058	male	Biological Process: cellular process (GO:0009987);; Cellular Component: organelle (GO:0043226);; Cellular Component: cell part (GO:0044464);; Biological Process: single-organism process (GO:0044699);;	--	--	unnamed protein product [Oncorhynchus mykiss]
F01_transcript_10330	278	666	224	4	15	20	6.52	13.48	5.2	0.12	0.35	0.5	0.000162066	-4.17641	female	Molecular Function: protein serine/threonine kinase activity (GO:0004674);; Molecular Function: non-membrane spanning protein tyrosine kinase activity (GO:0004715);; Molecular Function: calcium ion binding (GO:0005509);; Molecular Function: ATP binding (GO:0005524);; Cellular Component: nucleus (GO:0005634);; Cellular Component: plasma membrane (GO:0005886);; Cellular Component: cell cortex (GO:0…	K08799|0|dre:30724|K08799 maternal embryonic leucine zipper kinase [EC:2.7.11.1] | (RefSeq) melk, fb71b01, fe01f04, wu:fb71b01, wu:fe01f04; maternal embryonic leucine zipper kinase	--	RecName: Full=Maternal embryonic leucine zipper kinase; Short=zMelk; AltName: Full=Protein kinase PK38 [Danio rerio]
F01_transcript_10337	139	153	86	502	959	456	3.24	3.08	1.99	13.64	21.73	10.94	3.34384e-06	3.15453	male	Biological Process: cytoplasmic translational termination (GO:0002184);; Molecular Function: translation release factor activity (GO:0003747);; Molecular Function: GTPase activity (GO:0003924);; Molecular Function: GTP binding (GO:0005525);; Cellular Component: translation release factor complex (GO:0018444);;	K03267|0|dre:325284|K03267 peptide chain release factor subunit 3 | (RefSeq) gspt1l, gspt1, hm:zehn1143, wu:fa91e05, wu:fc64f03, zehn1143; G1 to S phase transition 1, like	ko03015:mRNA surveillance pathway	PREDICTED: eukaryotic peptide chain release factor GTP-binding subunit ERF3A-like isoform X2 [Astyanax mexicanus]
F01_transcript_10341	8	4	5	102	400	378	0.19	0.08	0.12	2.8	9.15	9.15	2.57648e-10	6.36416	male	Biological Process: lipid metabolic process (GO:0006629);; Biological Process: regulation of signal transduction (GO:0009966);; Cellular Component: membrane (GO:0016020);; Molecular Function: acylglycerol lipase activity (GO:0047372);;	K01054|5.95547e-166|dre:378960|K01054 acylglycerol lipase [EC:3.1.1.23] | (RefSeq) mgll, cb909, wu:fc66g01, zgc:56561; monoglyceride lipase	ko00561:Glycerolipid metabolism	monoglyceride lipase [Danio rerio]
F01_transcript_10349	348	450	317	0	0	0	8.09	9.05	7.31	0	0	0	2.33197e-17	#NAME?	female specific express	Biological Process: endoderm formation (GO:0001706);; Biological Process: regulation of transcription, DNA-templated (GO:0006355);; Molecular Function: protein homodimerization activity (GO:0042803);; Molecular Function: sequence-specific DNA binding (GO:0043565);; Biological Process: epiboly (GO:0090504);;	--	--	nanog homeobox [Danio rerio]
F01_transcript_10350	84	163	83	425	1408	1134	1.98	3.29	1.92	11.59	32.03	27.31	5.25076e-08	3.91688	male	--	--	--	PREDICTED: RING finger protein 219 [Astyanax mexicanus]
F01_transcript_10354	75	145	70	159	333	306	1.74	2.91	1.61	4.31	7.54	7.33	0.000598186	2.24593	male	Cellular Component: nucleus (GO:0005634);; Biological Process: transcription, DNA-templated (GO:0006351);; Cellular Component: transcriptional repressor complex (GO:0017053);; Biological Process: regulation of cell cycle (GO:0051726);;	--	--	PREDICTED: protein lin-9 homolog [Astyanax mexicanus]
F01_transcript_10369	238	135	244	20	31	19	5.57	2.73	5.66	0.55	0.71	0.46	0.00250513	-2.35111	female	--	K13707|0|dre:560644|K13707 abhydrolase domain-containing protein 15 | (RefSeq) abhd15a, si:dkey-230a20.2; abhydrolase domain containing 15a	--	PREDICTED: abhydrolase domain-containing protein 15-like [Danio rerio]
F01_transcript_1037	573	885	589	124	3	190	6.07	8.13	6.19	1.55	0.03	2.09	0.00137158	-1.81483	female	Biological Process: brain development (GO:0007420);; Biological Process: heart development (GO:0007507);; Biological Process: germ cell migration (GO:0008354);; Biological Process: anterior/posterior pattern specification (GO:0009952);; Molecular Function: metal ion binding (GO:0046872);; Biological Process: histone H3-K27 demethylation (GO:0071557);; Molecular Function: histone demethylase activ…	K11447|0|phi:102104710|K11447 histone demethylase [EC:1.14.11.-] | (RefSeq) KDM6A, UTY; lysine demethylase 6A	--	PREDICTED: lysine-specific demethylase 6A-like isoform X1 [Astyanax mexicanus]
F01_transcript_10370	217	522	254	3	0	5	5.07	10.51	5.87	0.1	0	0.13	3.82334e-10	-6.07043	female	Molecular Function: beta-glucuronidase activity (GO:0004566);; Cellular Component: proteinaceous extracellular matrix (GO:0005578);; Cellular Component: intracellular (GO:0005622);; Biological Process: carbohydrate metabolic process (GO:0005975);; Biological Process: cell-matrix adhesion (GO:0007160);; Cellular Component: membrane (GO:0016020);; Biological Process: extracellular matrix organizati…	K07964|1.83519e-112|cfa:608707|K07964 heparanase [EC:3.2.1.166] | (RefSeq) HPSE; heparanase	ko00531:Glycosaminoglycan degradation;ko05205:Proteoglycans in cancer	PREDICTED: heparanase [Cynoglossus semilaevis]
F01_transcript_10373	612	462	626	1005	1793	1781	14.33	9.36	14.51	27.5	40.96	43.06	5.09156e-06	2.18026	male	--	--	--	unnamed protein product [Oncorhynchus mykiss]
F01_transcript_10379	26	39	18	90	136	154	0.61	0.8	0.44	2.47	3.1	3.7	0.00013954	2.99503	male	--	--	--	PREDICTED: MOB kinase activator 2-like isoform X3 [Astyanax mexicanus]
F01_transcript_10382	1058	1042	1148	2171	5352	4668	24.97	21.27	26.84	59.98	123.38	113.87	9.7795e-08	2.64337	male	Molecular Function: RNA binding (GO:0003723);; Molecular Function: phosphoprotein phosphatase activity (GO:0004721);; Molecular Function: signal transducer activity (GO:0004871);; Molecular Function: ATP binding (GO:0005524);; Cellular Component: nucleoplasm (GO:0005654);; Cellular Component: cytosol (GO:0005829);; Biological Process: protein dephosphorylation (GO:0006470);; Molecular Function: i…	K04460|0|dre:541536|K04460 serine/threonine-protein phosphatase 5 [EC:3.1.3.16] | (RefSeq) ppp5c, fc83f08, im:7146608, wu:fc83f08, zgc:110801; protein phosphatase 5, catalytic subunit	ko04010:MAPK signaling pathway	PREDICTED: serine/threonine-protein phosphatase 5 isoform X1 [Danio rerio]
F01_transcript_10387	930	243	737	0	27	23	21.76	4.94	17.11	0	0.64	0.57	0.000483098	-4.6873	female	Biological Process: reproduction (GO:0000003);; Biological Process: establishment of mitotic spindle orientation (GO:0000132);; Cellular Component: kinetochore (GO:0000776);; Biological Process: angiogenesis (GO:0001525);; Biological Process: vasculogenesis (GO:0001570);; Cellular Component: centrosome (GO:0005813);; Cellular Component: microtubule (GO:0005874);; Cellular Component: microtubule a…	K14546|0|dre:317637|K14546 U3 small nucleolar RNA-associated protein 5 | (RefSeq) wdr43, chunp6935, kiaa0007l, wdr43l, wu:fb83h12, wu:fc13e01, zgc:110501; WD repeat domain 43	ko03008:Ribosome biogenesis in eukaryotes	PREDICTED: WD repeat-containing protein 43 [Astyanax mexicanus]
F01_transcript_10393	3408	1283	3343	0	0	0	79.89	26	77.64	0	0	0	4.30311e-15	#NAME?	female specific express	Molecular Function: protein binding (GO:0005515);; Biological Process: pole plasm assembly (GO:0007315);; Biological Process: morphogenesis of follicular epithelium (GO:0016333);; Biological Process: oocyte animal/vegetal axis specification (GO:0060832);;	--	--	PREDICTED: uncharacterized protein LOC103024676 [Astyanax mexicanus]
F01_transcript_10397	442	399	504	67	69	43	10.63	8.29	12	1.9	1.63	1.09	0.00122295	-2.04908	female	Molecular Function: transferase activity (GO:0016740);;	K08847|5.52248e-118|xma:102226269|K08847 receptor-interacting serine/threonine-protein kinase 3 [EC:2.7.11.1] | (RefSeq) receptor-interacting serine/threonine-protein kinase 3-like	ko04623:Cytosolic DNA-sensing pathway	PREDICTED: receptor-interacting serine/threonine-protein kinase 3 isoform X2 [Esox lucius]
F01_transcript_1040	1929	1795	2000	408	327	500	20.54	16.57	21.09	5.13	3.42	5.54	0.00373486	-1.38548	female	Molecular Function: carbonate dehydratase activity (GO:0004089);; Cellular Component: mitochondrion (GO:0005739);; Biological Process: one-carbon metabolic process (GO:0006730);; Molecular Function: zinc ion binding (GO:0008270);; Biological Process: regulation of ion homeostasis (GO:2000021);;	K01672|1.53482e-163|ola:101173143|K01672 carbonic anhydrase [EC:4.2.1.1] | (RefSeq) ca5a; carbonic anhydrase 5A	ko00910:Nitrogen metabolism	PREDICTED: carbonic anhydrase 5A, mitochondrial isoform X1 [Stegastes partitus]
F01_transcript_10402	259	227	217	4	6	16	6.07	4.59	5.04	0.11	0.16	0.4	1.71401e-06	-4.05431	female	Cellular Component: intracellular (GO:0005622);; Biological Process: protein ubiquitination (GO:0016567);; Biological Process: intracellular signal transduction (GO:0035556);;	K10335|2.55656e-154|dre:563551|K10335 ankyrin repeat and SOCS box protein 13 | (RefSeq) asb13a.2, si:dkey-108d22.2; ankyrin repeat and SOCS box containing 13a, tandem duplicate 2	--	PREDICTED: ankyrin repeat and SOCS box protein 13-like [Astyanax mexicanus]
F01_transcript_10404	2087	2788	2157	113	212	190	49.53	57.21	50.73	3.15	4.94	4.67	3.07186e-09	-2.99332	female	Molecular Function: calcium ion binding (GO:0005509);; Cellular Component: extracellular region (GO:0005576);; Biological Process: negative regulation of blood coagulation (GO:0030195);;	K03908|0|xma:102234973|K03908 protein S | (RefSeq) pros1; protein S (alpha)	--	PREDICTED: vitamin K-dependent protein S-like [Astyanax mexicanus]
F01_transcript_10410	337	463	328	41	56	72	7.85	9.33	7.58	1.12	1.27	1.73	0.00459047	-1.94718	female	--	--	--	PREDICTED: zinc finger protein 850-like [Astyanax mexicanus]
F01_transcript_10413	2655	2282	2449	305	535	539	62.11	46.16	56.75	8.36	12.23	13.04	0.000809754	-1.66239	female	Molecular Function: metal ion binding (GO:0046872);;	K12793|0|dre:566547|K12793 TAK1-binding protein 3 | (RefSeq) tab3, map3k7ip3, map3k7ip3l, si:ch211-232d19.8, si:dkey-30h22.6; TGF-beta activated kinase 1/MAP3K7 binding protein 3	ko04621:NOD-like receptor signaling pathway	PREDICTED: TGF-beta-activated kinase 1 and MAP3K7-binding protein 3-like [Astyanax mexicanus]
F01_transcript_10414	112	194	121	7	21	16	2.64	3.97	2.83	0.19	0.49	0.4	0.00307461	-2.52663	female	Cellular Component: cytoplasm (GO:0005737);;	--	--	PREDICTED: glutathione S-transferase C-terminal domain-containing protein-like [Astyanax mexicanus]
F01_transcript_10422	612	451	638	8	25	150	14.29	9.11	14.77	0.22	0.58	3.63	0.000141097	-2.6137	female	Molecular Function: ATP binding (GO:0005524);;	K17681|0|tru:101065695|K17681 ATPase family AAA domain-containing protein 3A/B | (RefSeq) atad3a; ATPase family, AAA domain containing 3A	--	PREDICTED: ATPase family AAA domain-containing protein 3-A-like [Stegastes partitus]
F01_transcript_10424	1493	1670	1506	330	262	450	35.04	33.89	35.02	9.07	6.01	10.92	0.00614722	-1.33771	female	Molecular Function: GTPase activity (GO:0003924);; Molecular Function: protein binding (GO:0005515);; Molecular Function: GTP binding (GO:0005525);; Cellular Component: cytosol (GO:0005829);; Cellular Component: plasma membrane (GO:0005886);; Biological Process: microvillus assembly (GO:0030033);; Biological Process: negative regulation of cell migration (GO:0030336);; Biological Process: actin c…	K07837|2.26787e-110|dre:100332969|K07837 Ras-related protein Rap-2A | (RefSeq) ras-related protein Rap-2a	--	PREDICTED: ras-related protein Rap-2a-like [Astyanax mexicanus]
F01_transcript_1043	839	605	868	0	0	0	8.9	5.57	9.12	0	0	0	4.52246e-26	#NAME?	female specific express	--	--	--	PREDICTED: alpha-2-macroglobulin-like protein 1-like [Astyanax mexicanus]
F01_transcript_10434	375	395	423	641	665	872	8.74	7.95	9.77	17.47	15.12	20.98	0.00145081	1.67788	male	--	K12185|1.72196e-45|ola:101163176|K12185 ESCRT-I complex subunit VPS37 | (RefSeq) vps37b; VPS37B, ESCRT-I subunit	ko04144:Endocytosis	PREDICTED: vacuolar protein sorting-associated protein 37B-like [Astyanax mexicanus]
F01_transcript_10437	2233	954	2312	142	132	268	51.51	19.03	52.85	3.86	2.98	6.4	0.00164221	-2.59217	female	Molecular Function: DNA binding (GO:0003677);; Molecular Function: DNA helicase activity (GO:0003678);; Molecular Function: ATP binding (GO:0005524);; Cellular Component: nucleus (GO:0005634);; Biological Process: DNA replication initiation (GO:0006270);; Biological Process: DNA duplex unwinding (GO:0032508);; Cellular Component: MCM complex (GO:0042555);;	K02210|0|dre:192333|K02210 DNA replication licensing factor MCM7 [EC:3.6.4.12] | (RefSeq) mcm7, chunp6911, nyz175, sr:nyz175; minichromosome maintenance complex component 7	ko03030:DNA replication;ko04110:Cell cycle	DNA replication licensing factor MCM7 [Danio rerio]
F01_transcript_10441	7000	1327	7120	0	0	11	161.99	26.57	163.27	0	0	0.27	1.23679e-07	-9.93378	female	Molecular Function: protein binding (GO:0005515);; Biological Process: pole plasm assembly (GO:0007315);; Biological Process: morphogenesis of follicular epithelium (GO:0016333);; Biological Process: oocyte animal/vegetal axis specification (GO:0060832);;	--	--	PREDICTED: uncharacterized protein LOC103024676 [Astyanax mexicanus]
F01_transcript_10445	258	216	261	5407	3100	1853	6.09	4.41	6.1	149.32	71.46	45.2	0.00642583	4.76431	male	Molecular Function: structural molecule activity (GO:0005198);; Biological Process: fin regeneration (GO:0031101);; Cellular Component: keratin filament (GO:0045095);;	K07605|0|tru:101077438|K07605 type II keratin, basic | (RefSeq) keratin, type II cytoskeletal 8-like	--	PREDICTED: keratin, type II cytoskeletal 8-like [Astyanax mexicanus]
F01_transcript_10447	438	560	405	565	781	755	10.71	11.84	9.81	16.16	18.65	19.07	0.00845747	1.39212	male	Molecular Function: insulin receptor binding (GO:0005158);;	K12461|3.00786e-154|dre:436931|K12461 fibroblast growth factor receptor substrate 2 | (RefSeq) frs2b, frs2, wu:fd21h10, zgc:91973; fibroblast growth factor receptor substrate 2b	--	fibroblast growth factor receptor substrate 2b [Danio rerio]
F01_transcript_10448	333	412	332	1	35	23	7.88	8.42	7.78	0.05	0.81	0.57	4.33071e-06	-3.55093	female	Biological Process: spindle assembly (GO:0051225);; Biological Process: centrosome cycle (GO:0051297);; Cellular Component: HAUS complex (GO:0070652);;	K16587|2.27145e-154|dre:436698|K16587 HAUS augmin-like complex subunit 4 | (RefSeq) haus4, zgc:92661; HAUS augmin-like complex, subunit 4	--	PREDICTED: HAUS augmin-like complex subunit 4-like [Astyanax mexicanus]
F01_transcript_10450	1850	1445	1880	37	151	73	43.4	29.32	43.71	1.02	3.47	1.78	2.76363e-11	-3.59985	female	--	--	--	PREDICTED: TBC1 domain family member 4-like [Danio rerio]
F01_transcript_10451	172	238	226	5	18	15	4.06	4.85	5.27	0.16	0.42	0.37	5.94289e-05	-3.34878	female	Molecular Function: protein serine/threonine kinase activity (GO:0004674);; Molecular Function: ATP binding (GO:0005524);; Cellular Component: nucleus (GO:0005634);; Cellular Component: cytoplasm (GO:0005737);; Biological Process: endocytosis (GO:0006897);; Biological Process: regulation of cell shape (GO:0008360);; Biological Process: Wnt signaling pathway (GO:0016055);; Biological Process: pept…	K08958|0|tru:101074583|K08958 casein kinase 1, gamma [EC:2.7.11.1] | (RefSeq) csnk1g1; casein kinase 1 gamma 1	ko04340:Hedgehog signaling pathway	PREDICTED: casein kinase I isoform gamma-1-like isoform X2 [Astyanax mexicanus]
F01_transcript_10459	1267	1448	1411	1655	2612	2666	30.02	29.66	33.13	45.91	60.46	65.31	0.00188398	1.52877	male	Cellular Component: cytoplasm (GO:0005737);; Cellular Component: cytoskeleton (GO:0005856);; Biological Process: post-chaperonin tubulin folding pathway (GO:0007023);; Biological Process: axonogenesis (GO:0007409);;	--	--	PREDICTED: tubulin-specific chaperone E-like isoform X1 [Astyanax mexicanus]
F01_transcript_10466	1594	1031	1703	232	310	427	37.96	21.22	40.18	6.47	7.22	10.52	0.00668636	-1.40576	female	Biological Process: antigen processing and presentation of peptide antigen via MHC class I (GO:0002474);; Molecular Function: ATP binding (GO:0005524);; Cellular Component: cytosol (GO:0005829);; Biological Process: immune response (GO:0006955);; Molecular Function: UDP-N-acetylmuramoylalanyl-D-glutamyl-2,6-diaminopimelate-D-alanyl-D-alanine ligase activity (GO:0008766);; Biological Process: prot…	K10685|0|dre:406672|K10685 ubiquitin-like 1-activating enzyme E1 B [EC:6.2.1.45] | (RefSeq) uba2, sae2, sae2b, uble1b, wu:fi17g06, zgc:66354; ubiquitin-like modifier activating enzyme 2	ko04120:Ubiquitin mediated proteolysis	PREDICTED: SUMO-activating enzyme subunit 2-like [Astyanax mexicanus]
F01_transcript_10469	1781	2194	1765	18	47	40	43.2	46.01	42.42	0.53	1.12	1.02	6.70713e-19	-5.0293	female	Molecular Function: DNA binding (GO:0003677);; Molecular Function: DNA topoisomerase type I activity (GO:0003917);; Molecular Function: DNA topoisomerase type II (ATP-hydrolyzing) activity (GO:0003918);; Cellular Component: nucleolus (GO:0005730);; Biological Process: DNA replication (GO:0006260);; Biological Process: DNA topological change (GO:0006265);; Biological Process: chromatin remodeling …	--	--	PREDICTED: DNA topoisomerase I, mitochondrial isoform X1 [Danio rerio]
F01_transcript_10470	3268	3225	3359	342	557	697	77.51	66.15	78.95	9.52	12.93	17.1	0.000167644	-1.87012	female	Molecular Function: serine C-palmitoyltransferase activity (GO:0004758);; Biological Process: sphingomyelin biosynthetic process (GO:0006686);; Cellular Component: integral component of membrane (GO:0016021);; Molecular Function: pyridoxal phosphate binding (GO:0030170);; Cellular Component: SPOTS complex (GO:0035339);; Biological Process: sphinganine biosynthetic process (GO:0046511);; Biologica…	K00654|0|dre:553981|K00654 serine palmitoyltransferase [EC:2.3.1.50] | (RefSeq) sptlc1, wu:fc75h04, wu:fp41c08, zgc:112247; serine palmitoyltransferase, long chain base subunit 1	ko00600:Sphingolipid metabolism	PREDICTED: serine palmitoyltransferase 1 [Astyanax mexicanus]
F01_transcript_1048	687	841	705	1288	2274	1810	7.3	7.74	7.42	16.11	23.69	19.98	2.35386e-05	2.05515	male	Biological Process: response to yeast (GO:0001878);; Molecular Function: actin binding (GO:0003779);; Biological Process: apoptotic process (GO:0006915);; Cellular Component: clathrin-coated vesicle (GO:0030136);; Molecular Function: clathrin binding (GO:0030276);; Molecular Function: phosphatidylinositol binding (GO:0035091);; Biological Process: chordate embryonic development (GO:0043009);; Bio…	K04559|0|dre:793823|K04559 huntingtin interacting protein 1 | (RefSeq) hip1, wu:fb98d04; huntingtin interacting protein 1	--	PREDICTED: huntingtin-interacting protein 1-like isoform X1 [Astyanax mexicanus]
F01_transcript_10480	527	357	587	66	51	84	12.41	7.27	13.69	1.84	1.19	2.06	0.00116498	-2.06066	female	--	--	--	PREDICTED: uncharacterized protein LOC103040276 [Astyanax mexicanus]
F01_transcript_10487	26840	30274	26945	0	0	60	668.63	652.1	665.16	0	0	1.54	1.66381e-37	-9.87443	female	--	--	--	PREDICTED: uncharacterized protein LOC103030285 [Astyanax mexicanus]
F01_transcript_10489	498	443	644	9	0	39	11.24	8.65	14.4	0.26	0	0.91	1.85105e-09	-4.34037	female	Cellular Component: cytoplasm (GO:0005737);; Biological Process: actin polymerization or depolymerization (GO:0008154);;	K05751|0|dre:767646|K05751 abl interactor 2 | (RefSeq) abi2a, zgc:153663; abl-interactor 2a	ko04810:Regulation of actin cytoskeleton	PREDICTED: abl interactor 2-like isoform X6 [Astyanax mexicanus]
F01_transcript_1049	450	501	451	51	96	90	4.79	4.62	4.76	0.64	1	1	0.00633173	-1.79828	female	Biological Process: intracellular protein transport (GO:0006886);; Biological Process: vesicle-mediated transport (GO:0016192);; Cellular Component: AP-3 adaptor complex (GO:0030123);;	K12397|0|tru:101076650|K12397 AP-3 complex subunit beta | (RefSeq) ap3b2; adaptor related protein complex 3 beta 2 subunit	ko04142:Lysosome	PREDICTED: AP-3 complex subunit beta-2-like isoform X12 [Astyanax mexicanus]
F01_transcript_10498	617	449	588	65	68	156	14.57	9.17	13.76	1.8	1.57	3.81	0.00546946	-1.77302	female	Cellular Component: extracellular region (GO:0005576);; Biological Process: blood vessel morphogenesis (GO:0048514);;	K06845|0|dre:561440|K06845 netrin 4 | (RefSeq) ntn4; netrin 4	--	PREDICTED: netrin-4-like [Astyanax mexicanus]
F01_transcript_10500	178	107	174	0	0	6	4.21	2.19	4.07	0.01	0	0.15	3.60254e-08	-5.70601	female	Biological Process: mesoderm formation (GO:0001707);; Cellular Component: immunological synapse (GO:0001772);; Molecular Function: cAMP-dependent protein kinase inhibitor activity (GO:0004862);; Cellular Component: cytoplasm (GO:0005737);; Cellular Component: cAMP-dependent protein kinase complex (GO:0005952);; Molecular Function: cAMP-dependent protein kinase regulator activity (GO:0008603);; Mo…	K04739|0|dre:550427|K04739 cAMP-dependent protein kinase regulator | (RefSeq) prkar1ab, zgc:112145; protein kinase, cAMP-dependent, regulatory, type I, alpha (tissue specific extinguisher 1) b	ko04910:Insulin signaling pathway	PREDICTED: cAMP-dependent protein kinase type I-alpha regulatory subunit isoform X1 [Astyanax mexicanus]
F01_transcript_10502	7	19	5	88	78	43	0.17	0.39	0.12	2.46	1.82	1.06	0.00109407	3.70794	male	Biological Process: protein dephosphorylation (GO:0006470);; Molecular Function: protein tyrosine/serine/threonine phosphatase activity (GO:0008138);;	--	--	PREDICTED: dual specificity protein phosphatase 8-like, partial [Astyanax mexicanus]
F01_transcript_10508	2344	2750	2399	302	323	310	55.4	56.2	56.18	8.35	7.46	7.57	5.94488e-06	-2.16431	female	Cellular Component: glycosylphosphatidylinositol-N-acetylglucosaminyltransferase (GPI-GnT) complex (GO:0000506);; Biological Process: GPI anchor biosynthetic process (GO:0006506);; Cellular Component: integral component of membrane (GO:0016021);; Biological Process: protein ubiquitination (GO:0016567);; Molecular Function: phosphatidylinositol N-acetylglucosaminyltransferase activity (GO:0017176)…	K03857|0|dre:791759|K03857 phosphatidylinositol glycan, class A [EC:2.4.1.198] | (RefSeq) piga, im:6911675, zgc:56589; phosphatidylinositol glycan anchor biosynthesis, class A	ko00563:Glycosylphosphatidylinositol(GPI)-anchor biosynthesis	PREDICTED: phosphatidylinositol N-acetylglucosaminyltransferase subunit A [Astyanax mexicanus]
F01_transcript_10509	876	1162	828	3786	5027	5484	21.43	24.58	20.08	108.29	120.05	138.55	2.2126e-09	3.12549	male	Cellular Component: muscle thin filament tropomyosin (GO:0005862);; Cellular Component: actin filament (GO:0005884);; Biological Process: muscle contraction (GO:0006936);; Biological Process: actin filament organization (GO:0007015);; Molecular Function: structural constituent of muscle (GO:0008307);; Molecular Function: actin filament binding (GO:0051015);;	K09290|2.90904e-85|dre:373076|K09290 tropomyosin 3 | (RefSeq) tpm3, cb674, fa17b11, fb83b01, fk41e01, hm:zeh0298, wu:fa17b11, wu:fb83b01, wu:fk41e01, zeh0298, zgc:77592; tropomyosin 3	ko04260:Cardiac muscle contraction;ko04261:Adrenergic signaling in cardiomyocytes	Tropomyosin alpha-3 chain [Salmo salar]
F01_transcript_1051	525	518	602	58	51	127	5.61	4.79	6.37	0.73	0.54	1.42	0.00138826	-2.03406	female	Cellular Component: Golgi apparatus (GO:0005794);; Biological Process: transport (GO:0006810);; Cellular Component: membrane (GO:0016020);;	K18739|0|dre:558638|K18739 protein bicaudal D | (RefSeq) fc23c10, wu:fc23c10, wu:fc80b03; zgc:162200	--	PREDICTED: protein bicaudal D homolog 2-like [Astyanax mexicanus]
F01_transcript_10510	634	1018	646	930	1754	1250	14.93	20.75	15.09	25.65	40.37	30.45	0.00133372	1.57733	male	Cellular Component: cytoplasm (GO:0005737);; Biological Process: protein kinase C-activating G-protein coupled receptor signaling pathway (GO:0007205);; Molecular Function: protein C-terminus binding (GO:0008022);; Biological Process: monoamine transport (GO:0015844);; Molecular Function: enzyme binding (GO:0019899);; Molecular Function: protein domain specific binding (GO:0019904);; Biological P…	--	--	PREDICTED: PRKCA-binding protein-like [Oryzias latipes]
F01_transcript_10511	1159	1704	1201	31	35	82	27.39	34.83	28.12	0.86	0.81	2	1.61096e-12	-4.01501	female	Molecular Function: chromatin binding (GO:0003682);; Molecular Function: transcription factor activity, sequence-specific DNA binding (GO:0003700);; Cellular Component: nucleus (GO:0005634);; Biological Process: regulation of transcription from RNA polymerase II promoter (GO:0006357);; Biological Process: epidermis development (GO:0008544);; Biological Process: animal organ morphogenesis (GO:0009…	K09275|0|lcm:102359616|K09275 transcription factor CP2 and related proteins | (RefSeq) GRHL2; grainyhead like transcription factor 2	--	PREDICTED: grainyhead-like protein 2 homolog [Astyanax mexicanus]
F01_transcript_10523	2255	2980	2183	240	239	242	52.79	60.33	50.64	6.59	5.47	5.87	1.85709e-07	-2.5121	female	Molecular Function: DNA binding (GO:0003677);; Cellular Component: nucleus (GO:0005634);; Cellular Component: cytosol (GO:0005829);; Cellular Component: integral component of membrane (GO:0016021);;	K09521|0|dre:553324|K09521 DnaJ homolog subfamily C member 1 | (RefSeq) dnajc1, dnajc1l, zgc:152779; DnaJ (Hsp40) homolog, subfamily C, member 1	ko04141:Protein processing in endoplasmic reticulum	PREDICTED: dnaJ homolog subfamily C member 1-like [Astyanax mexicanus]
F01_transcript_10527	9	14	7	547	4178	1887	0.21	0.29	0.16	15.13	96.48	46.11	1.59852e-05	8.49205	male	Molecular Function: iron ion binding (GO:0005506);; Cellular Component: mitochondrial inner membrane (GO:0005743);; Biological Process: C21-steroid hormone biosynthetic process (GO:0006700);; Biological Process: cholesterol metabolic process (GO:0008203);; Molecular Function: cholesterol monooxygenase (side-chain-cleaving) activity (GO:0008386);; Cellular Component: integral component of membrane…	K00498|0|tru:101063139|K00498 cholesterol monooxygenase (side-chain-cleaving) [EC:1.14.15.6] | (RefSeq) cholesterol side-chain cleavage enzyme, mitochondrial	ko00140:Steroid hormone biosynthesis	cytochrome P450 family 11 subfamily a polypeptide 1 [Clarias batrachus]
F01_transcript_10534	27	17	15	293	1808	472	0.64	0.36	0.36	8.04	41.38	11.43	0.00321786	6.14274	male	Molecular Function: steroid 11-beta-monooxygenase activity (GO:0004507);; Molecular Function: iron ion binding (GO:0005506);; Cellular Component: mitochondrial inner membrane (GO:0005743);; Biological Process: glucocorticoid biosynthetic process (GO:0006704);; Biological Process: cholesterol metabolic process (GO:0008203);; Molecular Function: oxidoreductase activity, acting on paired donors, wit…	K00497|0|dre:791124|K00497 steroid 11beta-monooxygenase [EC:1.14.15.4] | (RefSeq) cyp11c1, cyp11b2; cytochrome P450, family 11, subfamily C, polypeptide 1	ko00140:Steroid hormone biosynthesis	steroid 11beta-hydroxylase [Clarias batrachus]
F01_transcript_10540	19	37	10	971	3283	2305	0.46	0.76	0.23	26.69	75.32	55.96	7.49324e-15	7.40039	male	--	--	--	--
F01_transcript_10550	44	69	63	3	4	11	1.06	1.44	1.5	0.1	0.1	0.28	0.00367832	-2.56087	female	Molecular Function: AMP deaminase activity (GO:0003876);; Biological Process: IMP salvage (GO:0032264);;	K01490|0|dre:556578|K01490 AMP deaminase [EC:3.5.4.6] | (RefSeq) ampd3a, si:dkeyp-104h2.1; adenosine monophosphate deaminase 3a	ko00230:Purine metabolism	PREDICTED: AMP deaminase 3-like isoform X3 [Danio rerio]
F01_transcript_10553	2485	2835	2384	183	203	186	58.84	58.06	55.94	5.07	4.7	4.55	2.86378e-09	-2.91493	female	--	--	--	PREDICTED: SLAIN motif-containing protein-like isoform X1 [Astyanax mexicanus]
F01_transcript_10555	303	296	187	0	8	30	7.17	6.06	4.39	0	0.19	0.74	6.89153e-06	-3.77611	female	Molecular Function: ubiquitin-protein transferase activity (GO:0004842);; Cellular Component: intracellular (GO:0005622);; Molecular Function: zinc ion binding (GO:0008270);; Biological Process: protein ubiquitination (GO:0016567);;	K11997|0|dre:562489|K11997 tripartite motif-containing protein 2/3 | (RefSeq) trim3a; tripartite motif containing 3a	--	PREDICTED: tripartite motif-containing protein 3 [Danio rerio]
F01_transcript_10559	2039	1867	1885	335	474	449	48.27	38.22	44.22	9.3	10.97	11	0.00411214	-1.41065	female	Biological Process: pseudouridine synthesis (GO:0001522);; Cellular Component: viral nucleocapsid (GO:0019013);; Cellular Component: intracellular ribonucleoprotein complex (GO:0030529);; Biological Process: ribosome biogenesis (GO:0042254);;	K14763|7.62495e-91|dre:568328|K14763 H/ACA ribonucleoprotein complex non-core subunit NAF1 | (RefSeq) naf1, fd12g08, si:dkey-22l11.5, wu:fd12g08; nuclear assembly factor 1 homolog (S. cerevisiae)	--	PREDICTED: H/ACA ribonucleoprotein complex non-core subunit NAF1 [Danio rerio]
F01_transcript_10560	1067	1201	1155	105	54	100	25.29	24.62	27.13	2.94	1.26	2.46	9.44475e-08	-2.84345	female	Cellular Component: spindle pole (GO:0000922);; Cellular Component: centrosome (GO:0005813);; Cellular Component: microtubule (GO:0005874);; Biological Process: mitotic cell cycle (GO:0007067);; Molecular Function: microtubule binding (GO:0008017);; Cellular Component: katanin complex (GO:0008352);; Biological Process: midbrain development (GO:0030901);; Biological Process: microtubule severing (…	K18643|0|dre:406291|K18643 katanin p80 WD40 repeat-containing subunit B1 | (RefSeq) katnb1, wu:fj32f02, wu:fj65h01, zgc:56071; katanin p80 (WD repeat containing) subunit B 1	--	katanin p80 WD40 repeat-containing subunit B1 [Danio rerio]
F01_transcript_10563	115	277	147	523	624	519	2.74	5.7	3.48	14.59	14.51	12.78	1.4518e-05	2.49389	male	Molecular Function: calcium ion binding (GO:0005509);; Cellular Component: extracellular region (GO:0005576);; Biological Process: dorsal/ventral pattern formation (GO:0009953);; Biological Process: regulation of BMP signaling pathway (GO:0030510);; Biological Process: notochord cell differentiation (GO:0060034);;	--	--	PREDICTED: follistatin-related protein 1 isoform X1 [Astyanax mexicanus]
F01_transcript_10566	95	255	141	0	0	6	2.33	5.36	3.4	0	0	0.16	2.64236e-08	-5.74162	female	Biological Process: antigen processing and presentation of peptide antigen via MHC class I (GO:0002474);; Biological Process: immune response (GO:0006955);; Cellular Component: integral component of membrane (GO:0016021);; Molecular Function: peptide antigen binding (GO:0042605);; Cellular Component: MHC class I protein complex (GO:0042612);;	K06751|9.02652e-14|lcm:102358245|K06751 major histocompatibility complex, class I | (RefSeq) Lach-UA-01; class I histocompatibility antigen, F10 alpha chain-like	ko04144:Endocytosis;ko04145:Phagosome;ko04514:Cell adhesion molecules (CAMs);ko05168:Herpes simplex infection	MHC class I antigen alpha 2, partial [Clarias batrachus]
F01_transcript_10584	270	253	298	572	984	658	6.42	5.21	7.03	15.93	22.87	16.18	2.29903e-05	2.22023	male	Molecular Function: poly(A)-specific ribonuclease activity (GO:0004535);; Cellular Component: nucleus (GO:0005634);; Cellular Component: cytoplasm (GO:0005737);; Biological Process: regulation of transcription, DNA-templated (GO:0006355);; Biological Process: mRNA processing (GO:0006397);; Biological Process: regulation of translation (GO:0006417);; Cellular Component: CCR4-NOT complex (GO:003001…	K12603|0|dre:553665|K12603 CCR4-NOT transcription complex subunit 6 [EC:3.1.13.4] | (RefSeq) cnot6l, zgc:111987; CCR4-NOT transcription complex, subunit 6-like	ko03018:RNA degradation	PREDICTED: CCR4-NOT transcription complex subunit 6-like [Astyanax mexicanus]
F01_transcript_1059	572	899	668	90	92	220	6.16	8.38	7.12	1.14	0.97	2.46	0.00580769	-1.63698	female	Biological Process: intracellular protein transport (GO:0006886);; Molecular Function: protein transporter activity (GO:0008565);; Biological Process: dorsal/ventral axis specification (GO:0009950);; Cellular Component: integral component of membrane (GO:0016021);; Biological Process: vesicle-mediated transport (GO:0016192);; Cellular Component: clathrin adaptor complex (GO:0030131);;	K11824|0|tru:101062654|K11824 AP-2 complex subunit alpha | (RefSeq) AP-2 complex subunit alpha-2-like	ko04144:Endocytosis	PREDICTED: AP-2 complex subunit alpha-2-like isoform X4 [Astyanax mexicanus]
F01_transcript_10596	584	756	593	1396	2558	2796	13.88	15.52	13.96	38.79	59.32	68.59	1.18737e-07	2.56982	male	Biological Process: vasculature development (GO:0001944);; Molecular Function: pantothenate kinase activity (GO:0004594);; Molecular Function: ATP binding (GO:0005524);; Biological Process: nervous system development (GO:0007399);; Biological Process: coenzyme A biosynthetic process (GO:0015937);; Biological Process: phosphorylation (GO:0016310);;	K09680|0|dre:570866|K09680 type II pantothenate kinase [EC:2.7.1.33] | (RefSeq) pank2, zgc:158667; pantothenate kinase 2	ko00770:Pantothenate and CoA biosynthesis	PREDICTED: pantothenate kinase 2, mitochondrial-like [Astyanax mexicanus]
F01_transcript_10597	220	488	243	3	2	0	5.23	10	5.71	0.09	0.05	0	1.41248e-12	-6.52525	female	Molecular Function: G-protein coupled receptor activity (GO:0004930);; Biological Process: G-protein coupled receptor signaling pathway (GO:0007186);; Cellular Component: integral component of membrane (GO:0016021);;	K08414|0|dre:571338|K08414 G protein-coupled receptor 61 | (RefSeq) gpr61, si:ch211-77c7.3; G protein-coupled receptor 61	--	PREDICTED: probable G-protein coupled receptor 61 [Astyanax mexicanus]
F01_transcript_10603	555	1042	554	0	6	16	13.21	21.45	13.08	0	0.15	0.42	1.79298e-15	-5.98718	female	--	--	--	PREDICTED: nesprin-1-like [Astyanax mexicanus]
F01_transcript_10604	9384	9255	9336	601	675	751	223.35	190.51	220.2	16.75	15.72	18.48	9.05363e-09	-2.97478	female	Molecular Function: metalloendopeptidase activity (GO:0004222);; Cellular Component: mitochondrial intermembrane space (GO:0005758);; Biological Process: proteolysis (GO:0006508);; Biological Process: peptide metabolic process (GO:0006518);; Molecular Function: metal ion binding (GO:0046872);;	K01392|0|dre:436628|K01392 thimet oligopeptidase [EC:3.4.24.15] | (RefSeq) thop1, wu:fb74b01, zgc:92139; thimet oligopeptidase 1	--	PREDICTED: thimet oligopeptidase [Astyanax mexicanus]
F01_transcript_10606	126	216	49	10	0	0	3.01	4.46	1.16	0.3	0	0	0.000371255	-4.0391	female	Molecular Function: tropomyosin binding (GO:0005523);; Cellular Component: striated muscle thin filament (GO:0005865);; Biological Process: muscle contraction (GO:0006936);; Biological Process: myofibril assembly (GO:0030239);; Biological Process: pointed-end actin filament capping (GO:0051694);;	K10370|0|mze:101466581|K10370 tropomodulin | (RefSeq) tmod3; tropomodulin 3	--	PREDICTED: tropomodulin-3-like [Oreochromis niloticus]
F01_transcript_10609	2310	2977	2353	79	234	249	55.69	62.06	56.2	2.25	5.51	6.2	2.82486e-09	-3.04426	female	Biological Process: glycogen biosynthetic process (GO:0005978);; Molecular Function: protein phosphatase regulator activity (GO:0019888);; Molecular Function: protein phosphatase binding (GO:0019903);; Biological Process: regulation of catalytic activity (GO:0050790);;	K07189|2.33784e-170|dre:393807|K07189 protein phosphatase 1 regulatory subunit 3A/B/C/D/E | (RefSeq) ppp1r3cb, ppp1r3c, zgc:73259; protein phosphatase 1, regulatory subunit 3Cb	ko04910:Insulin signaling pathway	protein phosphatase 1 regulatory subunit 3C-B [Danio rerio]
F01_transcript_10619	68	35	8	46	224	227	1.62	0.72	0.19	1.28	5.19	5.56	0.00185814	2.82573	male	Cellular Component: mitochondrial respiratory chain complex I (GO:0005747);; Molecular Function: NADH dehydrogenase (ubiquinone) activity (GO:0008137);; Molecular Function: electron carrier activity (GO:0009055);; Biological Process: ATP synthesis coupled electron transport (GO:0042773);; Molecular Function: iron-sulfur cluster binding (GO:0051536);;	K03934|0|dre:493605|K03934 NADH dehydrogenase (ubiquinone) Fe-S protein 1 [EC:1.6.5.3 1.6.99.3] | (RefSeq) ndufs1, wu:fb33h05, zgc:92209; NADH dehydrogenase (ubiquinone) Fe-S protein 1	ko00190:Oxidative phosphorylation	PREDICTED: NADH-ubiquinone oxidoreductase 75 kDa subunit, mitochondrial-like [Astyanax mexicanus]
F01_transcript_1062	77	60	53	98	271	154	0.83	0.56	0.56	1.23	2.82	1.71	0.0016949	2.20418	male	Molecular Function: zinc ion binding (GO:0008270);;	--	--	PREDICTED: zinc finger MYM-type protein 2 [Astyanax mexicanus]
F01_transcript_10620	682	512	677	0	79	43	16.18	10.49	15.91	0	1.84	1.05	9.75364e-07	-3.33137	female	Cellular Component: condensed chromosome kinetochore (GO:0000777);; Molecular Function: protein serine/threonine kinase activity (GO:0004674);; Molecular Function: ATP binding (GO:0005524);; Cellular Component: nucleolus (GO:0005730);; Cellular Component: cytoplasm (GO:0005737);; Cellular Component: microtubule organizing center (GO:0005815);; Cellular Component: mRNA cleavage and polyadenylation…	K08957|0|umr:103664607|K08957 casein kinase 1, alpha [EC:2.7.11.1] | (RefSeq) CSNK1A1; casein kinase 1 alpha 1	ko04310:Wnt signaling pathway;ko04340:Hedgehog signaling pathway	PREDICTED: casein kinase I isoform alpha isoform X1 [Danio rerio]
F01_transcript_10625	1110	2173	1011	121	92	157	26.52	44.88	23.92	3.4	2.15	3.88	9.17315e-06	-2.67312	female	--	K11318|0|dre:692316|K11318 ataxin-7 | (RefSeq) atxn7l2a, wu:fi32b11, zgc:136546; ataxin 7-like 2a	--	PREDICTED: ataxin-7-like protein 2 isoform X1 [Danio rerio]
F01_transcript_10628	410	679	464	0	16	15	9.67	13.83	10.85	0	0.39	0.39	6.30771e-11	-5.01398	female	Biological Process: ossification (GO:0001503);; Molecular Function: chloride channel activity (GO:0005254);; Cellular Component: integral component of plasma membrane (GO:0005887);; Biological Process: sensory perception of sound (GO:0007605);; Molecular Function: secondary active sulfate transmembrane transporter activity (GO:0008271);; Molecular Function: bicarbonate transmembrane transporter a…	K14701|0|dre:557046|K14701 solute carrier family 26 (sulfate anion transporter), member 2 | (RefSeq) slc26a2; solute carrier family 26 (anion exchanger), member 2	--	PREDICTED: sulfate transporter isoform X1 [Astyanax mexicanus]
F01_transcript_10629	11	0	5	3457	6850	3381	0.26	0	0.12	96.07	158.89	82.99	2.26875e-27	10.4602	male	--	--	--	PREDICTED: tubulin-specific chaperone cofactor E-like protein-like isoform X1 [Astyanax mexicanus]
F01_transcript_10636	187	133	160	3	6	13	4.62	2.85	3.92	0.1	0.17	0.35	2.53916e-05	-3.76411	female	Molecular Function: RNA polymerase II transcription factor activity, sequence-specific DNA binding (GO:0000981);; Biological Process: lymph vessel development (GO:0001945);; Molecular Function: DNA binding (GO:0003677);; Cellular Component: nucleus (GO:0005634);; Biological Process: regulation of transcription, DNA-templated (GO:0006355);;	K07201|0|dre:567969|K07201 forkhead box protein O1 | (RefSeq) foxo1b, foxo1a.2; forkhead box O1 b	ko04068:FoxO signaling pathway;ko04910:Insulin signaling pathway;ko04933:AGE-RAGE signaling pathway in diabetic complications	PREDICTED: forkhead box protein O1-B-like [Astyanax mexicanus]
F01_transcript_10645	140	196	126	250	329	323	3.34	4.04	2.97	6.97	7.66	7.95	0.00544694	1.78512	male	Cellular Component: endoplasmic reticulum membrane (GO:0005789);; Biological Process: phosphatidylcholine biosynthetic process (GO:0006656);; Molecular Function: nucleotidyltransferase activity (GO:0016779);; Cellular Component: glycogen granule (GO:0042587);;	K00968|3.32484e-172|dre:550327|K00968 choline-phosphate cytidylyltransferase [EC:2.7.7.15] | (RefSeq) pcyt1aa, zgc:110237; phosphate cytidylyltransferase 1, choline, alpha a	ko00564:Glycerophospholipid metabolism	PREDICTED: choline-phosphate cytidylyltransferase A-like isoform X1 [Astyanax mexicanus]
F01_transcript_10651	903	756	900	42	61	104	21.53	15.58	21.26	1.18	1.44	2.59	1.22379e-06	-2.89044	female	Molecular Function: peptide-O-fucosyltransferase activity (GO:0046922);;	K03691|0|dre:403029|K03691 peptide-O-fucosyltransferase [EC:2.4.1.221] | (RefSeq) pofut1, fut12, zgc:110472; protein O-fucosyltransferase 1	ko00514:Other types of O-glycan biosynthesis	PREDICTED: GDP-fucose protein O-fucosyltransferase 1 [Astyanax mexicanus]
F01_transcript_10656	108	131	117	1480	3783	3332	2.59	2.72	2.78	41.37	88.25	82.25	1.9e-22	5.33438	male	Molecular Function: nucleotide binding (GO:0000166);; Molecular Function: double-stranded DNA binding (GO:0003690);; Molecular Function: single-stranded DNA binding (GO:0003697);; Cellular Component: nucleoplasm (GO:0005654);; Cellular Component: cytoplasm (GO:0005737);; Biological Process: regulation of transcription, DNA-templated (GO:0006355);; Molecular Function: poly(A) binding (GO:0008143);…	K13044|3.59965e-118|dre:406701|K13044 heterogeneous nuclear ribonucleoprotein A/B/D | (RefSeq) hnrpdl, wu:fa11d08, zgc:66169; heterogeneous nuclear ribonucleoprotein D-like	--	PREDICTED: heterogeneous nuclear ribonucleoprotein D-like isoform X1 [Astyanax mexicanus]
F01_transcript_10670	1417	1314	1417	31	56	57	33.65	27	33.35	0.87	1.32	1.42	5.11438e-13	-4.09147	female	--	K09228|1.35025e-103|mmu:626316|K09228 KRAB domain-containing zinc finger protein | (RefSeq) Zfp987, Gm13051, OTTMUSG00000010104, OTTMUSG00000010173; zinc finger protein 987	--	PREDICTED: zinc finger protein 850-like isoform X2 [Astyanax mexicanus]
F01_transcript_10673	437	383	465	963	2537	2005	10.42	7.89	10.98	26.83	59.02	49.36	4.01823e-09	2.82856	male	Molecular Function: nucleotide binding (GO:0000166);; Molecular Function: protein kinase activity (GO:0004672);;	K08828|0|tru:101070736|K08828 intestinal cell (MAK-like) kinase [EC:2.7.11.22] | (RefSeq) ick; intestinal cell kinase	--	PREDICTED: serine/threonine-protein kinase ICK isoform X1 [Stegastes partitus]
F01_transcript_1068	322	204	313	357	905	817	3.44	1.9	3.33	4.51	9.5	9.09	6.48283e-05	2.02288	male	Molecular Function: oxidoreductase activity (GO:0016491);; Biological Process: oxidation-reduction process (GO:0055114);;	K17509|0|mze:101472969|K17509 pyruvate dehydrogenase phosphatase regulatory subunit | (RefSeq) pdpr; pyruvate dehydrogenase phosphatase regulatory subunit	--	PREDICTED: pyruvate dehydrogenase phosphatase regulatory subunit, mitochondrial-like [Astyanax mexicanus]
F01_transcript_10693	4	7	2	842	802	2297	0.12	0.14	0.06	23.32	18.53	56.13	3.69648e-12	9.03131	male	--	--	--	PREDICTED: tubulin-specific chaperone cofactor E-like protein-like isoform X1 [Astyanax mexicanus]
F01_transcript_10695	0	0	0	540	6243	1564	0	0	0	14.97	144.48	38.3	2.96211e-05	Inf	male specific express	--	--	--	unnamed protein product [Oncorhynchus mykiss]
F01_transcript_10696	851	549	832	86	87	144	20.33	11.33	19.68	2.4	2.05	3.57	0.000478461	-2.04235	female	Molecular Function: nucleic acid binding (GO:0003676);; Molecular Function: metal ion binding (GO:0046872);;	--	--	PREDICTED: oocyte zinc finger protein XlCOF29-like [Astyanax mexicanus]
F01_transcript_10705	239	336	226	4	18	19	5.73	6.98	5.38	0.13	0.42	0.48	9.60063e-06	-3.59153	female	Cellular Component: endoplasmic reticulum membrane (GO:0005789);; Cellular Component: integral component of membrane (GO:0016021);; Cellular Component: endoplasmic reticulum tubular network (GO:0071782);; Biological Process: endoplasmic reticulum tubular network organization (GO:0071786);;	--	--	PREDICTED: protein lunapark-A-like isoform X4 [Astyanax mexicanus]
F01_transcript_10716	6419	5921	6812	28	96	189	155.98	124.41	164.02	0.8	2.28	4.75	1.28443e-20	-5.27629	female	Molecular Function: calmodulin-dependent protein kinase activity (GO:0004683);; Molecular Function: calmodulin binding (GO:0005516);; Molecular Function: ATP binding (GO:0005524);; Cellular Component: nucleus (GO:0005634);; Cellular Component: cytoplasm (GO:0005737);; Molecular Function: calcium-dependent protein serine/threonine kinase activity (GO:0009931);; Biological Process: peptidyl-serine …	K04372|0|dre:334167|K04372 MAP kinase interacting serine/threonine kinase [EC:2.7.11.1] | (RefSeq) mknk2a, fi34c11, wu:fi34c11, wu:fi41e12, zgc:55587; MAP kinase interacting serine/threonine kinase 2a	ko04010:MAPK signaling pathway;ko04910:Insulin signaling pathway	MAP kinase interacting serine/threonine kinase 2a [Danio rerio]
F01_transcript_10718	24435	24990	24236	75768	137850	88422	578.24	511.43	568.32	2098.86	3187.48	2163.37	0.000304982	2.82625	male	Biological Process: blood vessel development (GO:0001568);; Molecular Function: double-stranded RNA binding (GO:0003725);; Molecular Function: ATP binding (GO:0005524);; Cellular Component: mitochondrion (GO:0005739);; Cellular Component: cytosol (GO:0005829);; Biological Process: protein folding (GO:0006457);; Biological Process: muscle organ development (GO:0007517);; Cellular Component: COP9 s…	K04079|0|dre:30573|K04079 molecular chaperone HtpG | (RefSeq) hsp90ab1, hsp90b, hsp90beta, wu:fa29f01, wu:fa91e11, wu:fd59e11, wu:gcd22h07; heat shock protein 90, alpha (cytosolic), class B member 1	ko04141:Protein processing in endoplasmic reticulum;ko04621:NOD-like receptor signaling pathway;ko04914:Progesterone-mediated oocyte maturation	heat shock protein 90-beta [Clarias batrachus]
F01_transcript_10723	1896	2191	1924	234	378	283	46.25	46.21	46.51	6.69	9.03	7.16	7.32333e-05	-1.94671	female	Biological Process: ribosomal large subunit assembly (GO:0000027);; Cellular Component: integral component of membrane (GO:0016021);; Molecular Function: rRNA binding (GO:0019843);; Cellular Component: preribosome, large subunit precursor (GO:0030687);;	K14859|0|dre:317739|K14859 ribosome biogenesis protein SSF1/2 | (RefSeq) ppan, cb642; peter pan homolog (Drosophila)	--	suppressor of SWI4 1 homolog [Danio rerio]
F01_transcript_1073	1825	2542	1755	70	54	131	19.57	23.61	18.64	0.89	0.58	1.47	5.61189e-13	-3.77875	female	Molecular Function: nucleotide binding (GO:0000166);; Cellular Component: membrane (GO:0016020);;	K19531|0|dre:565314|K19531 codanin-1 | (RefSeq) cdan1, si:dkey-72l18.1; codanin 1	--	PREDICTED: codanin-1-like [Astyanax mexicanus]
F01_transcript_10736	1248	1197	1296	28	30	40	29.77	24.69	30.63	0.78	0.7	0.99	2.28813e-14	-4.45358	female	Molecular Function: protein disulfide isomerase activity (GO:0003756);; Cellular Component: endoplasmic reticulum (GO:0005783);; Biological Process: protein folding (GO:0006457);; Cellular Component: cell surface (GO:0009986);; Cellular Component: integral component of membrane (GO:0016021);; Biological Process: response to endoplasmic reticulum stress (GO:0034976);; Biological Process: cell redo…	K08056|0|dre:405841|K08056 protein disulfide isomerase family A, member 3 [EC:5.3.4.1] | (RefSeq) zgc:77086	ko04141:Protein processing in endoplasmic reticulum	PREDICTED: protein disulfide-isomerase A3-like [Astyanax mexicanus]
F01_transcript_1076	708	696	665	88	71	112	7.6	6.48	7.07	1.12	0.75	1.25	0.000325952	-2.10531	female	Cellular Component: intracellular (GO:0005622);; Molecular Function: zinc ion binding (GO:0008270);;	K12030|0|mze:101468662|K12030 tripartite motif-containing protein 62 [EC:2.3.2.27] | (RefSeq) trim62; tripartite motif containing 62	--	PREDICTED: E3 ubiquitin-protein ligase TRIM62-like isoform X1 [Astyanax mexicanus]
F01_transcript_10761	196	148	240	1	7	20	4.71	3.07	5.7	0.04	0.18	0.51	1.86096e-05	-3.77906	female	Molecular Function: GTPase activity (GO:0003924);; Molecular Function: signal transducer activity (GO:0004871);; Molecular Function: insulin-like growth factor receptor binding (GO:0005159);; Molecular Function: GTP binding (GO:0005525);; Biological Process: adenylate cyclase-activating dopamine receptor signaling pathway (GO:0007191);; Biological Process: sensory perception of chemical stimulus …	K04632|0|xma:102220069|K04632 guanine nucleotide-binding protein G(s) subunit alpha | (RefSeq) gnas; GNAS complex locus	ko04020:Calcium signaling pathway;ko04261:Adrenergic signaling in cardiomyocytes;ko04270:Vascular smooth muscle contraction;ko04540:Gap junction;ko04912:GnRH signaling pathway;ko04916:Melanogenesis	PREDICTED: guanine nucleotide-binding protein G(s) subunit alpha isoform X2 [Danio rerio]
F01_transcript_10764	958	1124	944	52	56	126	23.01	23.34	22.46	1.47	1.32	3.13	2.94014e-07	-2.92971	female	Cellular Component: synaptonemal complex (GO:0000795);; Molecular Function: single-stranded DNA binding (GO:0003697);; Molecular Function: ATP binding (GO:0005524);; Cellular Component: chiasma (GO:0005712);; Biological Process: mismatch repair (GO:0006298);; Biological Process: male meiosis I (GO:0007141);; Biological Process: spermatogenesis (GO:0007283);; Biological Process: somatic hypermutat…	K08734|0|dre:393632|K08734 DNA mismatch repair protein MLH1 | (RefSeq) mlh1, zgc:66301; mutL homolog 1, colon cancer, nonpolyposis type 2 (E. coli)	ko03430:Mismatch repair;ko03460:Fanconi anemia pathway	DNA mismatch repair protein Mlh1 [Danio rerio]
F01_transcript_10765	204	224	214	1401	2403	2081	4.87	4.61	5.06	38.99	55.82	51.16	5.66031e-15	3.97728	male	Cellular Component: nuclear envelope (GO:0005635);; Cellular Component: mitochondrial outer membrane (GO:0005741);; Cellular Component: endoplasmic reticulum (GO:0005783);; Cellular Component: integral component of membrane (GO:0016021);; Biological Process: positive regulation of apoptotic process (GO:0043065);; Biological Process: mitochondrial outer membrane permeabilization (GO:0097345);;	K15464|1.23125e-92|dre:336116|K15464 BCL2/adenovirus E1B 19 kDa protein-interacting protein 3 | (RefSeq) bnip3, fj49c01, nip3c, wu:fj49c01, zgc:198406; BCL2/adenovirus E1B interacting protein 3	ko04068:FoxO signaling pathway	BCL2/adenovirus E1B 19 kDa protein-interacting protein 3 [Ictalurus punctatus]
F01_transcript_10770	24	0	26	822	1122	828	0.58	0	0.61	22.88	26.06	20.34	9.32867e-27	6.54294	male	Molecular Function: adenosylhomocysteinase activity (GO:0004013);; Biological Process: one-carbon metabolic process (GO:0006730);;	--	--	PREDICTED: putative adenosylhomocysteinase 3 [Poecilia formosa]
F01_transcript_10771	285	272	260	7	0	0	6.76	5.59	6.13	0.2	0	0	6.66308e-11	-5.66022	female	Biological Process: negative regulation of transcription from RNA polymerase II promoter (GO:0000122);; Molecular Function: RNA polymerase II regulatory region sequence-specific DNA binding (GO:0000977);; Biological Process: DNA methylation (GO:0006306);; Cellular Component: NuRD complex (GO:0016581);;	--	--	PREDICTED: transcriptional repressor p66-alpha isoform X1 [Danio rerio]
F01_transcript_10775	92	153	70	3	5	6	2.21	3.17	1.66	0.08	0.12	0.15	5.30341e-05	-3.70361	female	Molecular Function: carbonate dehydratase activity (GO:0004089);; Biological Process: one-carbon metabolic process (GO:0006730);; Molecular Function: zinc ion binding (GO:0008270);;	K01672|1.37647e-148|dre:564201|K01672 carbonic anhydrase [EC:4.2.1.1] | (RefSeq) ca7, zgc:73385; carbonic anhydrase VII	ko00910:Nitrogen metabolism	carbonic anhydrase 7 [Ictalurus punctatus]
F01_transcript_10791	286	84	188	6	14	18	6.88	1.75	4.47	0.18	0.35	0.46	0.00678395	-3.19848	female	Biological Process: vesicle docking involved in exocytosis (GO:0006904);;	K12479|0|xma:102231077|K12479 vacuolar protein sorting-associated protein 45 | (RefSeq) vps45; vacuolar protein sorting 45 homolog	ko04144:Endocytosis	PREDICTED: vacuolar protein sorting-associated protein 45 [Astyanax mexicanus]
F01_transcript_10792	46	15	43	73	90	112	1.11	0.31	1.02	2.05	2.11	2.78	0.00657278	2.15462	male	Molecular Function: O-acyltransferase activity (GO:0008374);; Cellular Component: integral component of membrane (GO:0016021);; Biological Process: cellular lipid metabolic process (GO:0044255);;	--	--	PREDICTED: dihydroxyacetone phosphate acyltransferase-like [Astyanax mexicanus]
F01_transcript_10793	165	137	112	6	7	28	3.97	2.87	2.67	0.18	0.19	0.7	0.00247647	-2.64239	female	Cellular Component: condensed chromosome (GO:0000793);; Molecular Function: protein tyrosine phosphatase activity (GO:0004725);; Cellular Component: nucleolus (GO:0005730);; Cellular Component: spindle (GO:0005819);; Molecular Function: protein tyrosine/serine/threonine phosphatase activity (GO:0008138);; Biological Process: peptidyl-tyrosine dephosphorylation (GO:0035335);;	K06639|0|mze:101482502|K06639 cell division cycle 14 [EC:3.1.3.16 3.1.3.48] | (RefSeq) cdc14b; cell division cycle 14B	ko04110:Cell cycle	PREDICTED: dual specificity protein phosphatase CDC14A-like isoform X4 [Astyanax mexicanus]
F01_transcript_108	528	534	436	46	61	78	3.69	3.23	3.01	0.38	0.42	0.57	0.000592964	-2.23408	female	Molecular Function: motor activity (GO:0003774);; Molecular Function: ATP binding (GO:0005524);; Cellular Component: myosin complex (GO:0016459);; Molecular Function: actin filament binding (GO:0051015);;	K10357|0|dre:562188|K10357 myosin V | (RefSeq) myo5aa, myo5a, si:dkey-266j9.1; myosin VAa	--	PREDICTED: unconventional myosin-Va isoform X6 [Danio rerio]
F01_transcript_10806	122	261	97	5165	3836	3506	2.93	5.42	2.31	145.17	90	87.04	1.33473e-07	5.63452	male	Biological Process: plasma membrane repair (GO:0001778);; Molecular Function: calcium ion binding (GO:0005509);; Molecular Function: calcium-dependent phospholipid binding (GO:0005544);;	K17094|0|mze:101473575|K17094 annexin A6 | (RefSeq) anxa6; annexin A6	--	annexin A6 [Ictalurus punctatus]
F01_transcript_10808	1280	1592	1398	1334	3817	2723	30.67	32.96	33.17	37.39	89.29	67.39	0.000670065	1.62576	male	Molecular Function: calcium ion binding (GO:0005509);; Biological Process: protein homotrimerization (GO:0070207);;	K18743|0|dre:445090|K18743 caprin-1 | (RefSeq) caprin1a, caprin, gpiap1, m11s1, wu:fb49b05, wu:fc35g01, zgc:92043; cell cycle associated protein 1a	--	PREDICTED: caprin-1-like [Astyanax mexicanus]
F01_transcript_10814	18	18	11	58	115	117	0.43	0.37	0.26	1.63	2.7	2.91	4.04796e-05	3.38312	male	--	K04530|2.85382e-88|mze:101471156|K04530 amyloid beta A4 precursor protein-binding family B member 2 | (RefSeq) amyloid beta A4 precursor protein-binding family B member 2-like	--	unnamed protein product [Oncorhynchus mykiss]
F01_transcript_1082	44	52	46	95	242	371	0.48	0.48	0.5	1.2	2.55	4.14	6.29144e-05	3.02402	male	--	--	--	PREDICTED: UPF0606 protein KIAA1549-like [Esox lucius]
F01_transcript_10821	0	165	0	196	509	380	0	3.52	0	5.65	12.21	9.66	6.19022e-08	3.60386	male	Molecular Function: transporter activity (GO:0005215);; Cellular Component: integral component of membrane (GO:0016021);; Biological Process: transmembrane transport (GO:0055085);;	--	--	PREDICTED: hippocampus abundant transcript 1 protein-like [Astyanax mexicanus]
F01_transcript_10828	753	705	680	66	122	178	18.15	14.69	16.24	1.86	2.89	4.44	0.00278071	-1.81583	female	--	--	--	PREDICTED: protein FAM203A-like isoform X1 [Astyanax mexicanus]
F01_transcript_10844	582	683	592	104	80	178	14.05	14.24	14.16	2.93	1.89	4.44	0.00921249	-1.55253	female	Molecular Function: zinc ion binding (GO:0008270);; Cellular Component: integral component of membrane (GO:0016021);; Molecular Function: protein-cysteine S-palmitoyltransferase activity (GO:0019706);;	K18932|2.25661e-149|dre:445301|K18932 palmitoyltransferase [EC:2.3.1.225] | (RefSeq) zdhhc23b, zdhhc23, zgc:100848; zinc finger, DHHC-type containing 23b	--	PREDICTED: palmitoyltransferase ZDHHC23 isoform X1 [Astyanax mexicanus]
F01_transcript_10849	869	450	890	8	14	48	20.87	9.34	21.18	0.23	0.34	1.2	1.88288e-07	-4.33179	female	Molecular Function: protein tyrosine phosphatase activity (GO:0004725);; Molecular Function: ion channel activity (GO:0005216);; Molecular Function: protein tyrosine/serine/threonine phosphatase activity (GO:0008138);; Cellular Component: integral component of membrane (GO:0016021);; Molecular Function: phosphatidylinositol-3,4,5-trisphosphate 3-phosphatase activity (GO:0016314);; Biological Proc…	K18079|0|dre:327292|K18079 PTEN homologous phosphatase | (RefSeq) tpte, tpip, vsp, wu:fd20e11, wu:fi24b06; transmembrane phosphatase with tensin homology	--	PREDICTED: phosphatidylinositol-3,4,5-trisphosphate 3-phosphatase TPTE2 isoform X1 [Danio rerio]
F01_transcript_10850	191	184	165	477	546	436	4.96	4.14	4.26	14.46	13.82	11.68	9.93241e-05	2.27014	male	Molecular Function: nucleotide binding (GO:0000166);; Molecular Function: nucleic acid binding (GO:0003676);;	K12893|2.13827e-96|ola:101162527|K12893 splicing factor, arginine/serine-rich 4/5/6 | (RefSeq) srsf6; serine and arginine rich splicing factor 6	ko03040:Spliceosome;ko05168:Herpes simplex infection	PREDICTED: serine/arginine-rich splicing factor 6-like isoform X2 [Oreochromis niloticus]
F01_transcript_10862	359	509	375	492	1085	1005	8.87	10.87	9.18	14.22	26.16	25.61	0.00025764	1.81569	male	Molecular Function: GTP binding (GO:0005525);; Cellular Component: early endosome (GO:0005769);; Cellular Component: plasma membrane (GO:0005886);; Biological Process: small GTPase mediated signal transduction (GO:0007264);; Biological Process: regulation of endocytosis (GO:0030100);; Cellular Component: endocytic vesicle (GO:0030139);;	K07888|2.9189e-137|dre:405821|K07888 Ras-related protein Rab-5B | (RefSeq) rab5b, zgc:76978; RAB5B, member RAS oncogene family	ko04144:Endocytosis;ko04145:Phagosome	ras-related protein Rab-5B [Danio rerio]
F01_transcript_10870	0	0	6	111	161	159	0	0	0.15	3.16	3.84	4.01	7.2895e-13	6.90389	male	Biological Process: amino acid transmembrane transport (GO:0003333);; Cellular Component: integral component of plasma membrane (GO:0005887);; Molecular Function: L-amino acid transmembrane transporter activity (GO:0015179);; Molecular Function: antiporter activity (GO:0015297);; Cellular Component: basolateral plasma membrane (GO:0016323);;	K13872|0|dre:57957|K13872 solute carrier family 7 (L-type amino acid transporter), member 6 | (RefSeq) slc7a6, id:ibd2834; solute carrier family 7 (amino acid transporter light chain, y+L system), member 6	--	PREDICTED: Y+L amino acid transporter 2 isoform X1 [Danio rerio]
F01_transcript_10871	123	91	137	1	3	2	2.99	1.91	3.29	0.04	0.08	0.07	3.5856e-07	-5.15174	female	Biological Process: signal transduction (GO:0007165);;	--	--	PREDICTED: ras-associated and pleckstrin homology domains-containing protein 1 isoform X2 [Danio rerio]
F01_transcript_10880	2798	3103	2908	203	383	422	68	65.2	70.03	5.79	9.1	10.62	1.75563e-06	-2.37344	female	--	K10894|0|dre:402936|K10894 fanconi anemia group G protein | (RefSeq) fancg, zgc:109717; Fanconi anemia, complementation group G	ko03460:Fanconi anemia pathway	PREDICTED: Fanconi anemia group G protein [Astyanax mexicanus]
F01_transcript_10881	1202	1142	1196	10	38	43	29.09	23.89	28.67	0.3	0.91	1.08	3.5972e-14	-4.59752	female	Molecular Function: ubiquitin-protein transferase activity (GO:0004842);; Cellular Component: endoplasmic reticulum (GO:0005783);; Cellular Component: cytosol (GO:0005829);; Biological Process: vacuolar transport (GO:0007034);; Molecular Function: zinc ion binding (GO:0008270);; Biological Process: protein transport (GO:0015031);; Cellular Component: integral component of membrane (GO:0016021);; …	K15695|0|dre:447861|K15695 E3 ubiquitin-protein ligase RNF103 [EC:2.3.2.27] | (RefSeq) rnf103, zgc:92077; ring finger protein 103	--	PREDICTED: E3 ubiquitin-protein ligase RNF103-like [Astyanax mexicanus]
F01_transcript_10898	250	161	278	12	43	39	6.05	3.37	6.66	0.35	1.03	0.99	0.00608324	-2.1914	female	--	K09228|1.3617e-115|asn:102367929|K09228 KRAB domain-containing zinc finger protein | (RefSeq) zinc finger protein 420-like	--	PREDICTED: zinc finger protein 23-like, partial [Astyanax mexicanus]
F01_transcript_10901	215	155	189	290	357	538	5.22	3.25	4.53	8.21	8.46	13.47	0.00154759	1.84661	male	Biological Process: negative regulation of transcription from RNA polymerase II promoter (GO:0000122);; Cellular Component: nucleus (GO:0005634);; Biological Process: methylation-dependent chromatin silencing (GO:0006346);; Molecular Function: methyl-CpG binding (GO:0008327);;	K11591|6.27019e-170|xma:102224802|K11591 methyl-CpG-binding domain protein 3 | (RefSeq) methyl-CpG-binding domain protein 3-like	--	PREDICTED: methyl-CpG-binding domain protein 3-like isoform X1 [Stegastes partitus]
F01_transcript_10903	46	173	41	175	128	268	1.12	3.63	0.99	4.97	3.04	6.73	0.0060087	2.01763	male	Biological Process: ossification (GO:0001503);; Biological Process: positive regulation of granuloma formation (GO:0002633);; Molecular Function: metalloendopeptidase activity (GO:0004222);; Biological Process: proteolysis (GO:0006508);; Molecular Function: zinc ion binding (GO:0008270);; Biological Process: response to bacterium (GO:0009617);; Biological Process: collagen fibril organization (GO…	K01403|0|dre:406397|K01403 matrix metalloproteinase-9 (gelatinase B) [EC:3.4.24.35] | (RefSeq) mmp9, ZFMMP-9, wu:fb02g06, wu:fb07b05, wu:fi98c09, wu:fj05a08, zgc:64165; matrix metallopeptidase 9	--	matrix metalloproteinase-9 [Ictalurus punctatus]
F01_transcript_10904	12	15	18	263	492	476	0.29	0.32	0.43	7.49	11.7	11.98	1.98797e-15	5.53585	male	Molecular Function: stearoyl-CoA 9-desaturase activity (GO:0004768);; Cellular Component: endoplasmic reticulum membrane (GO:0005789);; Biological Process: unsaturated fatty acid biosynthetic process (GO:0006636);; Cellular Component: integral component of membrane (GO:0016021);; Biological Process: oxidation-reduction process (GO:0055114);;	K00507|2.19881e-171|cjc:100409094|K00507 stearoyl-CoA desaturase (Delta-9 desaturase) [EC:1.14.19.1] | (RefSeq) SCD5; stearoyl-CoA desaturase 5	ko01040:Biosynthesis of unsaturated fatty acids;ko01212:Fatty acid metabolism;ko03320:PPAR signaling pathway;ko04152:AMPK signaling pathway	PREDICTED: stearoyl-CoA desaturase 5 [Astyanax mexicanus]
F01_transcript_10907	399	71	471	0	6	0	9.66	1.51	11.3	0	0.15	0	0.000199519	-6.69924	female	Cellular Component: membrane (GO:0016020);;	--	--	PREDICTED: low affinity vacuolar monovalent cation/H(+) antiporter-like isoform X3 [Esox lucius]
F01_transcript_1091	1807	1828	1806	71	74	88	19.36	16.97	19.17	0.9	0.78	0.98	1.56298e-12	-3.72787	female	--	--	--	PREDICTED: supervillin-like [Astyanax mexicanus]
F01_transcript_10918	2443	2608	2551	273	568	670	59.88	55.25	61.93	7.85	13.61	16.97	0.00164033	-1.59367	female	Molecular Function: RNA binding (GO:0003723);; Molecular Function: RNA-3'-phosphate cyclase activity (GO:0003963);; Molecular Function: ATP binding (GO:0005524);; Cellular Component: nucleus (GO:0005634);; Biological Process: RNA processing (GO:0006396);;	K01974|0|dre:321129|K01974 RNA 3'-terminal phosphate cyclase (ATP) [EC:6.5.1.4] | (RefSeq) rtca, cb158, rtcd1, sb:cb158, wu:fc62c03, zgc:56339; RNA 3'-terminal phosphate cyclase	--	PREDICTED: RNA 3&apos;-terminal phosphate cyclase [Astyanax mexicanus]
F01_transcript_10924	863	1078	884	138	208	191	21.03	22.73	21.37	3.94	4.97	4.83	0.00332574	-1.59601	female	Molecular Function: C-3 sterol dehydrogenase (C-4 sterol decarboxylase) activity (GO:0000252);; Molecular Function: isocitrate dehydrogenase activity (GO:0004448);; Molecular Function: mevaldate reductase activity (GO:0004495);; Cellular Component: nucleus (GO:0005634);; Cellular Component: cytoplasm (GO:0005737);; Biological Process: cellular calcium ion homeostasis (GO:0006874);; Biological Pro…	K19329|0|ola:101170267|K19329 WW domain-containing oxidoreductase | (RefSeq) wwox; WW domain containing oxidoreductase	--	PREDICTED: WW domain-containing oxidoreductase isoform X1 [Astyanax mexicanus]
F01_transcript_10928	1664	2530	1659	42	193	176	40.16	52.78	39.67	1.2	4.56	4.4	3.24775e-09	-3.12689	female	Molecular Function: NAD+ binding (GO:0070403);;	K11413|0|dre:557125|K11413 NAD-dependent deacetylase sirtuin 3 [EC:3.5.1.-] | (RefSeq) si:dkey-103i16.6	--	PREDICTED: NAD-dependent protein deacetylase sirtuin-3, mitochondrial-like [Astyanax mexicanus]
F01_transcript_10947	664	816	675	903	1283	1096	16.12	17.12	16.22	25.63	30.4	27.49	0.00495307	1.41811	male	Cellular Component: cyclin-dependent protein kinase holoenzyme complex (GO:0000307);; Cellular Component: nucleus (GO:0005634);; Biological Process: RNA processing (GO:0006396);; Molecular Function: cyclin-dependent protein serine/threonine kinase regulator activity (GO:0016538);; Molecular Function: protein kinase binding (GO:0019901);; Biological Process: positive regulation of cyclin-dependent…	--	--	PREDICTED: cyclin-L1 isoform X1 [Astyanax mexicanus]
F01_transcript_10951	1599	1813	1537	234	66	86	38.79	38.04	36.96	6.65	1.57	2.17	1.98072e-08	-2.67498	female	Molecular Function: Rho guanyl-nucleotide exchange factor activity (GO:0005089);; Biological Process: regulation of Rho protein signal transduction (GO:0035023);; Biological Process: positive regulation of GTPase activity (GO:0043547);;	K20688|0|tru:101065734|K20688 Rho guanine nucleotide exchange factor 16 | (RefSeq) arhgef16; Rho guanine nucleotide exchange factor 16	--	PREDICTED: rho guanine nucleotide exchange factor 16-like [Astyanax mexicanus]
F01_transcript_10955	560	515	801	0	79	0	15.3	12.17	21.7	0	2.12	0	1.22018e-08	-3.93447	female	Molecular Function: ATP binding (GO:0005524);;	K03283|0|xma:102234316|K03283 heat shock 70kDa protein 1/8 | (RefSeq) heat shock cognate 70 kDa protein	ko03040:Spliceosome;ko04010:MAPK signaling pathway;ko04141:Protein processing in endoplasmic reticulum;ko04144:Endocytosis	heat shock cognate 70 [Clarias macrocephalus]
F01_transcript_10963	464	383	470	0	119	68	11.3	8.06	11.36	0	2.85	1.73	0.00241926	-2.20581	female	--	K16483|0|dre:562608|K16483 centrosomal protein POC5 | (RefSeq) poc5, si:ch211-254o18.1; POC5 centriolar protein homolog (Chlamydomonas)	--	PREDICTED: centrosomal protein POC5 isoform X2 [Danio rerio]
F01_transcript_10967	857	859	787	52	151	145	20.86	18.08	18.98	1.5	3.59	3.67	0.000320503	-2.1285	female	--	--	--	PREDICTED: uncharacterized protein LOC105015009 [Esox lucius]
F01_transcript_10972	518	430	523	23	71	84	12.44	8.93	12.45	0.65	1.67	2.09	0.00054404	-2.35592	female	Cellular Component: phosphopyruvate hydratase complex (GO:0000015);; Molecular Function: magnesium ion binding (GO:0000287);; Molecular Function: phosphopyruvate hydratase activity (GO:0004634);; Biological Process: glycolytic process (GO:0006096);;	K01689|0|dre:378963|K01689 enolase [EC:4.2.1.11] | (RefSeq) eno3, cb883, fj24f12, wu:fj24f12; enolase 3, (beta, muscle)	ko00010:Glycolysis / Gluconeogenesis;ko01200:Carbon metabolism;ko01230:Biosynthesis of amino acids;ko03018:RNA degradation	beta-enolase [Danio rerio]
F01_transcript_10979	849	522	996	22	25	7	20.55	10.93	23.9	0.62	0.59	0.18	8.36171e-10	-4.58283	female	Biological Process: retinal pigment epithelium development (GO:0003406);; Molecular Function: transcription factor activity, sequence-specific DNA binding (GO:0003700);; Cellular Component: nucleus (GO:0005634);; Biological Process: regulation of transcription, DNA-templated (GO:0006355);; Biological Process: inner ear morphogenesis (GO:0042472);; Molecular Function: sequence-specific DNA binding…	K09326|1.01595e-135|dre:30500|K09326 homeobox protein OTX1 | (RefSeq) otx1b, cb769, fj99f05, otx1, wu:fj99f05, zOtx1; orthodenticle homeobox 1b	--	homeobox protein OTX1 B [Danio rerio]
F01_transcript_10983	88	101	98	0	5	16	2.14	2.12	2.37	0	0.12	0.42	0.000750295	-3.17822	female	Biological Process: response to biotic stimulus (GO:0009607);; Cellular Component: integral component of membrane (GO:0016021);;	--	--	PREDICTED: proline-rich transmembrane protein 2-like [Danio rerio]
F01_transcript_10990	1837	1821	1846	162	328	259	44.56	38.18	44.37	4.61	7.78	6.5	2.83977e-05	-2.11376	female	Molecular Function: RNA polymerase II core promoter proximal region sequence-specific DNA binding (GO:0000978);; Molecular Function: transcriptional activator activity, RNA polymerase II core promoter proximal region sequence-specific binding (GO:0001077);; Biological Process: hematopoietic progenitor cell differentiation (GO:0002244);; Molecular Function: single-stranded DNA binding (GO:0003697)…	--	--	PREDICTED: single stranded DNA binding protein 3b isoform X1 [Danio rerio]
F01_transcript_10991	136	158	121	11	20	20	3.27	3.31	2.9	0.32	0.49	0.5	0.00732815	-2.25454	female	--	--	--	PREDICTED: uncharacterized protein LOC100034574 isoform X1 [Danio rerio]
F01_transcript_10992	0	53	0	464	380	267	0	1.1	0	13.05	8.91	6.62	2.90863e-06	5.4279	male	Molecular Function: chromatin binding (GO:0003682);; Cellular Component: nucleolus (GO:0005730);; Biological Process: muscle organ development (GO:0007517);; Cellular Component: nuclear speck (GO:0016607);; Biological Process: regulation of lipid metabolic process (GO:0019216);; Molecular Function: RNA binding (GO:0044822);; Biological Process: fat cell differentiation (GO:0045444);;	K14834|0|dre:321289|K14834 nucleolar complex protein 3 | (RefSeq) noc3l, AD24, c10orf117, cb522, sb:cb522; NOC3-like DNA replication regulator	--	PREDICTED: nucleolar complex protein 3 homolog [Astyanax mexicanus]
F01_transcript_10995	417	347	538	30	34	79	10	7.2	12.78	0.87	0.81	1.97	0.000362181	-2.45248	female	Biological Process: neural crest cell migration (GO:0001755);; Cellular Component: nucleolus (GO:0005730);; Biological Process: mitotic cell cycle (GO:0007067);; Biological Process: cell division (GO:0051301);;	--	--	PREDICTED: protein RCC2 homolog isoform X1 [Astyanax mexicanus]
F01_transcript_10996	56	47	66	0	0	3	1.37	0.99	1.61	0	0	0.09	9.63644e-07	-5.25415	female	Cellular Component: nucleoplasm (GO:0005654);; Cellular Component: cytoplasm (GO:0005737);; Biological Process: regulation of transcription, DNA-templated (GO:0006355);; Molecular Function: zinc ion binding (GO:0008270);; Cellular Component: integral component of membrane (GO:0016021);; Biological Process: proteasome-mediated ubiquitin-dependent protein catabolic process (GO:0043161);; Biological…	--	--	Unknown (protein for IMAGE:7068139) [Danio rerio]
F01_transcript_11	3629	5096	3896	474	631	723	18.93	23.06	20.13	2.92	3.24	3.94	5.44293e-05	-1.98449	female	--	--	--	PREDICTED: uncharacterized protein LOC103045094 [Astyanax mexicanus]
F01_transcript_110	1867	2260	1831	253	456	503	13.11	13.76	12.74	2.1	3.15	3.68	0.00231129	-1.53313	female	Molecular Function: protein serine/threonine kinase activity (GO:0004674);; Molecular Function: ATP binding (GO:0005524);; Cellular Component: nucleus (GO:0005634);; Biological Process: DNA repair (GO:0006281);; Biological Process: protein phosphorylation (GO:0006468);; Biological Process: positive regulation of myelination (GO:0031643);; Biological Process: regulation of TOR signaling (GO:003200…	K07203|0|dre:324254|K07203 serine/threonine-protein kinase mTOR [EC:2.7.11.1] | (RefSeq) mtor, frap1, tor, wu:fc22h08; mechanistic target of rapamycin (serine/threonine kinase)	ko04012:ErbB signaling pathway;ko04150:mTOR signaling pathway;ko04910:Insulin signaling pathway;ko04920:Adipocytokine signaling pathway	PREDICTED: serine/threonine-protein kinase mTOR [Astyanax mexicanus]
F01_transcript_11002	533	715	505	0	16	21	12.95	15.01	12.16	0	0.4	0.54	2.87101e-11	-4.94666	female	--	K12617|0|dre:556271|K12617 DNA topoisomerase 2-associated protein PAT1 | (RefSeq) si:ch211-103b1.2	ko03018:RNA degradation	PREDICTED: protein PAT1 homolog 2-like isoform X1 [Astyanax mexicanus]
F01_transcript_11006	813	1007	842	67	186	144	19.85	21.26	20.35	1.94	4.45	3.63	0.000502991	-2.0031	female	--	--	--	PREDICTED: testis-expressed sequence 9 protein isoform X2 [Astyanax mexicanus]
F01_transcript_11018	564	1463	471	11	11	18	13.72	30.78	11.37	0.31	0.27	0.45	3.41861e-05	-5.11773	female	--	--	--	PREDICTED: neurofilament medium polypeptide-like [Astyanax mexicanus]
F01_transcript_1102	180	170	166	244	551	463	1.93	1.58	1.77	3.08	5.79	5.16	0.000400976	2.03291	male	Molecular Function: transcription coactivator activity (GO:0003713);; Biological Process: lipid metabolic process (GO:0006629);; Molecular Function: phosphatidate phosphatase activity (GO:0008195);; Biological Process: dephosphorylation (GO:0016311);; Biological Process: positive regulation of transcription from RNA polymerase II promoter (GO:0045944);;	K15728|0|dre:558422|K15728 phosphatidate phosphatase LPIN [EC:3.1.3.4] | (RefSeq) lipin2, si:dkey-216e9.8; lipin 2	ko00561:Glycerolipid metabolism;ko00564:Glycerophospholipid metabolism	PREDICTED: phosphatidate phosphatase LPIN2-like isoform X1 [Astyanax mexicanus]
F01_transcript_11020	484	276	427	2	2	0	11.78	5.81	10.3	0.06	0.05	0	4.29804e-15	-7.2813	female	--	K17494|0|dre:100003989|K17494 cysteine/serine-rich nuclear protein | (RefSeq) csrnp2, si:dkey-268p11.1; cysteine-serine-rich nuclear protein 2	--	PREDICTED: cysteine/serine-rich nuclear protein 2 isoform X1 [Astyanax mexicanus]
F01_transcript_11021	2470	2562	2639	8	0	12	60.15	53.93	63.66	0.24	0	0.31	1.69745e-34	-7.72228	female	Biological Process: establishment of mitotic spindle orientation (GO:0000132);; Cellular Component: kinetochore (GO:0000776);; Cellular Component: centrosome (GO:0005813);; Cellular Component: microtubule (GO:0005874);; Cellular Component: microtubule associated complex (GO:0005875);; Cellular Component: cell cortex (GO:0005938);; Biological Process: mitotic cell cycle (GO:0007067);; Biological P…	K16794|0|xma:102225619|K16794 platelet-activating factor acetylhydrolase IB subunit alpha | (RefSeq) lissencephaly-1 homolog	ko00565:Ether lipid metabolism	lissencephaly-1-like protein A [Ictalurus punctatus]
F01_transcript_11022	459	367	490	0	0	0	11.28	7.79	11.94	0	0	0	4.38941e-19	#NAME?	female specific express	Cellular Component: nuclear chromosome (GO:0000228);; Cellular Component: THO complex part of transcription export complex (GO:0000445);; Molecular Function: mRNA binding (GO:0003729);; Cellular Component: cytoplasm (GO:0005737);; Biological Process: mRNA processing (GO:0006397);; Biological Process: mRNA export from nucleus (GO:0006406);; Biological Process: RNA splicing (GO:0008380);; Cellular …	K13174|0|dre:325064|K13174 THO complex subunit 5 | (RefSeq) thoc5, fc54b09, wu:fc54b09, zgc:56190, zgc:76912; THO complex 5	ko03013:RNA transport	PREDICTED: THO complex subunit 5 homolog isoform X1 [Astyanax mexicanus]
F01_transcript_11024	523	858	595	44	62	46	13.48	19.1	15.19	1.34	1.58	1.23	3.78259e-06	-2.86621	female	Cellular Component: condensed chromosome (GO:0000793);; Molecular Function: protein tyrosine phosphatase activity (GO:0004725);; Cellular Component: nucleolus (GO:0005730);; Cellular Component: spindle (GO:0005819);; Molecular Function: protein tyrosine/serine/threonine phosphatase activity (GO:0008138);; Biological Process: peptidyl-tyrosine dephosphorylation (GO:0035335);;	K06639|0|mze:101482502|K06639 cell division cycle 14 [EC:3.1.3.16 3.1.3.48] | (RefSeq) cdc14b; cell division cycle 14B	ko04110:Cell cycle	PREDICTED: dual specificity protein phosphatase CDC14A-like isoform X7 [Astyanax mexicanus]
F01_transcript_11026	1038	1108	968	15	76	72	25.23	23.27	23.32	0.43	1.8	1.81	2.18968e-09	-3.57489	female	--	K10990|3.84339e-120|xma:102224379|K10990 RecQ-mediated genome instability protein 1 | (RefSeq) rmi1; RecQ mediated genome instability 1	ko03460:Fanconi anemia pathway	PREDICTED: recQ-mediated genome instability protein 1 [Astyanax mexicanus]
F01_transcript_11027	482	539	477	7	22	37	11.75	11.35	11.52	0.21	0.53	0.93	1.0241e-07	-3.82118	female	Molecular Function: magnesium ion binding (GO:0000287);; Molecular Function: lyase activity (GO:0016829);; Molecular Function: thiamine pyrophosphate binding (GO:0030976);;	K12261|0|dre:406358|K12261 2-hydroxyacyl-CoA lyase 1 [EC:4.1.-.-] | (RefSeq) hacl1, phyh2, wu:fd42e11, zgc:76920; 2-hydroxyacyl-CoA lyase 1	ko04146:Peroxisome	PREDICTED: 2-hydroxyacyl-CoA lyase 1 [Astyanax mexicanus]
F01_transcript_11038	1436	1574	1417	186	396	421	34.87	33.05	34.11	5.29	9.41	10.58	0.00796651	-1.39787	female	Molecular Function: DNA binding (GO:0003677);; Molecular Function: translation elongation factor activity (GO:0003746);; Cellular Component: nucleus (GO:0005634);; Biological Process: translational elongation (GO:0006414);; Molecular Function: zinc ion binding (GO:0008270);; Molecular Function: oxidoreductase activity, acting on paired donors, with incorporation or reduction of molecular oxygen, …	K15181|0|dre:394165|K15181 negative elongation factor C/D | (RefSeq) nelfcd, th1l, zgc:55482; negative elongation factor complex member C/D	--	PREDICTED: negative elongation factor C/D [Larimichthys crocea]
F01_transcript_11041	450	361	388	102	40	61	11.07	7.67	9.44	2.96	0.97	1.57	0.00714804	-1.63243	female	Molecular Function: protein tyrosine phosphatase activity (GO:0004725);; Cellular Component: nucleus (GO:0005634);; Cellular Component: cytoplasm (GO:0005737);; Biological Process: Notch signaling pathway (GO:0007219);; Molecular Function: protein tyrosine/serine/threonine phosphatase activity (GO:0008138);; Biological Process: peptidyl-tyrosine dephosphorylation (GO:0035335);; Biological Process…	K18041|9.70263e-112|dre:406460|K18041 protein tyrosine phosphatase type IVA [EC:3.1.3.48] | (RefSeq) ptp4a3, wu:fc54b05, wu:fv52d11, zgc:77109; protein tyrosine phosphatase type IVA, member 3	--	protein tyrosine phosphatase type IVA 3 [Danio rerio]
F01_transcript_11042	367	393	332	31	26	36	8.88	8.22	7.96	0.88	0.62	0.92	0.000100473	-2.7148	female	Biological Process: carbohydrate metabolic process (GO:0005975);; Molecular Function: phosphotransferase activity, alcohol group as acceptor (GO:0016773);;	K08074|0|tru:101076196|K08074 ADP-dependent glucokinase [EC:2.7.1.147] | (RefSeq) adpgk; ADP dependent glucokinase	ko00010:Glycolysis / Gluconeogenesis;ko01200:Carbon metabolism	unnamed protein product, partial [Tetraodon nigroviridis]
F01_transcript_11045	305	206	362	0	0	0	7.48	4.36	8.78	0	0	0	1.86992e-15	#NAME?	female specific express	Molecular Function: transcription factor activity, sequence-specific DNA binding (GO:0003700);; Cellular Component: nucleus (GO:0005634);; Biological Process: regulation of transcription, DNA-templated (GO:0006355);; Molecular Function: zinc ion binding (GO:0008270);;	--	--	PREDICTED: lethal(3)malignant brain tumor-like protein 4 [Esox lucius]
F01_transcript_1105	767	588	642	2091	4343	4078	8.28	5.5	6.86	26.54	45.93	45.7	4.06495e-10	3.13736	male	Molecular Function: ATP-dependent RNA helicase activity (GO:0004004);; Molecular Function: ATP binding (GO:0005524);; Cellular Component: nucleus (GO:0005634);; Cellular Component: endoplasmic reticulum (GO:0005783);; Biological Process: RNA processing (GO:0006396);; Biological Process: response to tumor necrosis factor (GO:0034612);; Molecular Function: RNA binding (GO:0044822);; Biological Proc…	K20099|0|lcm:102355942|K20099 ATP-dependent RNA helicase YTHDC2 [EC:3.6.4.13] | (RefSeq) YTHDC2; YTH domain containing 2	--	unnamed protein product [Oncorhynchus mykiss]
F01_transcript_11054	2987	5272	2979	415	388	702	73.69	112.46	72.84	11.99	9.36	17.91	1.77734e-05	-2.0785	female	Molecular Function: microtubule motor activity (GO:0003777);; Molecular Function: ATP binding (GO:0005524);; Cellular Component: kinesin complex (GO:0005871);; Cellular Component: microtubule (GO:0005874);; Biological Process: microtubule-based movement (GO:0007018);; Molecular Function: microtubule binding (GO:0008017);; Molecular Function: ATPase activity (GO:0016887);;	K10393|0|dre:100136875|K10393 kinesin family member 2/24 | (RefSeq) kif2c, si:ch211-61f14.1; kinesin family member 2C	--	PREDICTED: kinesin-like protein KIF2C-like isoform X1 [Astyanax mexicanus]
F01_transcript_1106	1477	900	1413	41	66	62	15.94	8.42	15.12	0.53	0.7	0.71	1.02236e-09	-3.7278	female	Biological Process: ubiquitin-dependent protein catabolic process (GO:0006511);; Biological Process: protein deubiquitination (GO:0016579);; Molecular Function: thiol-dependent ubiquitinyl hydrolase activity (GO:0036459);;	K11855|0|mze:101467920|K11855 ubiquitin carboxyl-terminal hydrolase 36/42 [EC:3.4.19.12] | (RefSeq) usp36; ubiquitin specific peptidase 36	--	PREDICTED: ubiquitin carboxyl-terminal hydrolase 36 [Stegastes partitus]
F01_transcript_11065	967	730	925	100	90	93	23.68	15.46	22.45	2.86	2.15	2.35	1.92365e-05	-2.37396	female	Cellular Component: cytoplasm (GO:0005737);; Biological Process: signal transduction (GO:0007165);; Biological Process: regulation of GTPase activity (GO:0043087);;	K16733|1.4884e-146|dre:553480|K16733 Rac GTPase-activating protein 1 | (RefSeq) si:ch1073-416j23.1	--	LOC553480 protein, partial [Danio rerio]
F01_transcript_11067	396	528	341	3	6	14	9.83	11.33	8.38	0.11	0.17	0.36	1.98943e-10	-5.07378	female	Molecular Function: GTPase activator activity (GO:0005096);; Molecular Function: protein binding (GO:0005515);; Cellular Component: cytoplasm (GO:0005737);; Cellular Component: plasma membrane (GO:0005886);; Biological Process: signal transduction (GO:0007165);; Biological Process: germ cell migration (GO:0008354);;	K16449|1.15514e-175|dre:327368|K16449 regulator of G-protein signaling | (RefSeq) rgs14a, rgs14, wu:fi04g12; regulator of G-protein signaling 14a	--	regulator of G-protein signaling 14 [Danio rerio]
F01_transcript_1107	207	232	241	460	1388	1325	2.24	2.18	2.59	5.86	14.75	14.91	3.90376e-07	2.93818	male	--	--	--	PREDICTED: uncharacterized protein KIAA0556 homolog isoform X1 [Danio rerio]
F01_transcript_11072	555	622	508	149	46	56	13.59	13.18	12.34	4.27	1.11	1.42	0.00144723	-1.74799	female	Molecular Function: N,N-dimethylaniline monooxygenase activity (GO:0004499);; Cellular Component: endoplasmic reticulum membrane (GO:0005789);; Cellular Component: integral component of membrane (GO:0016021);; Biological Process: drug metabolic process (GO:0017144);; Cellular Component: organelle membrane (GO:0031090);; Molecular Function: flavin adenine dinucleotide binding (GO:0050660);; Molecu…	K00485|0|tru:101062427|K00485 dimethylaniline monooxygenase (N-oxide forming) [EC:1.14.13.8] | (RefSeq) dimethylaniline monooxygenase [N-oxide-forming] 5-like	ko00982:Drug metabolism - cytochrome P450	PREDICTED: dimethylaniline monooxygenase [N-oxide-forming] 5-like [Astyanax mexicanus]
F01_transcript_11075	240	263	227	397	1208	819	5.89	5.58	5.52	11.37	28.87	20.71	4.2404e-05	2.4678	male	Cellular Component: cytoplasm (GO:0005737);; Molecular Function: protein tyrosine kinase activator activity (GO:0030296);; Biological Process: positive regulation of protein tyrosine kinase activity (GO:0061098);;	--	--	PREDICTED: abl interactor 1 isoform X4 [Danio rerio]
F01_transcript_11084	425	166	394	30	36	37	10.4	3.52	9.55	0.87	0.88	0.95	0.00299741	-2.48184	female	--	K20796|7.5195e-150|spu:589504|K20796 histone-lysine N-methyltransferase PRDM7/9 [EC:2.1.1.43] | (RefSeq) zinc finger protein 708-like	--	PREDICTED: histone-lysine N-methyltransferase PRDM9-like isoform X2 [Astyanax mexicanus]
F01_transcript_11085	729	656	722	91	43	67	17.86	13.9	17.53	2.61	1.04	1.72	1.61541e-05	-2.48726	female	Molecular Function: zinc ion binding (GO:0008270);; Biological Process: embryonic cranial skeleton morphogenesis (GO:0048701);;	K10630|0|dre:431715|K10630 RanBP-type and C3HC4-type zinc finger-containing protein 1 [EC:2.3.2.27] | (RefSeq) rbck1, zgc:91964; RanBP-type and C3HC4-type zinc finger containing 1	--	PREDICTED: ranBP-type and C3HC4-type zinc finger-containing protein 1-like [Astyanax mexicanus]
F01_transcript_11089	323	377	342	26	22	36	7.91	8	8.31	0.77	0.53	0.93	8.08115e-05	-2.80981	female	Molecular Function: transporter activity (GO:0005215);; Cellular Component: integral component of membrane (GO:0016021);; Biological Process: transmembrane transport (GO:0055085);;	--	--	PREDICTED: major facilitator superfamily domain-containing protein 9 [Astyanax mexicanus]
F01_transcript_11098	430	390	412	5	24	8	10.51	8.24	9.97	0.14	0.57	0.2	1.30011e-08	-4.34041	female	Cellular Component: integral component of membrane (GO:0016021);;	--	--	PREDICTED: MANSC domain-containing protein 4 [Danio rerio]
F01_transcript_11100	654	806	602	0	0	2	16.31	17.36	14.86	0	0	0.07	3.1768e-22	-9.42607	female	Biological Process: microtubule cytoskeleton organization (GO:0000226);; Molecular Function: structural molecule activity (GO:0005198);; Cellular Component: microtubule cytoskeleton (GO:0015630);;	K16807|1.57818e-60|dre:794500|K16807 MAP7 domain-containing protein 3 | (RefSeq) map7d3; MAP7 domain containing 3	--	LOC794500 protein [Danio rerio]
F01_transcript_11102	3006	3950	3072	12	83	154	75.68	85.96	76.62	0.37	2.04	4	6.65824e-18	-4.68476	female	Biological Process: cell cycle (GO:0007049);; Biological Process: regulation of cellular process (GO:0050794);;	K10727|0|dre:566787|K10727 chromatin licensing and DNA replication factor 1 | (RefSeq) cdt1, fc37h07, im:7158083, wu:fc37h07, wu:fi38h09; chromatin licensing and DNA replication factor 1	--	PREDICTED: DNA replication factor Cdt1 [Astyanax mexicanus]
F01_transcript_11106	2359	2281	2371	555	425	199	57.4	47.99	57.15	15.81	10.11	5.03	0.000223468	-1.64646	female	Biological Process: cytokinesis (GO:0000910);; Molecular Function: signal transducer activity (GO:0004871);; Molecular Function: GTP binding (GO:0005525);; Cellular Component: nucleus (GO:0005634);; Cellular Component: plasma membrane (GO:0005886);; Biological Process: small GTPase mediated signal transduction (GO:0007264);; Molecular Function: hydrolase activity (GO:0016787);; Cellular Component…	K04513|2.39697e-127|dre:436718|K04513 Ras homolog gene family, member A | (RefSeq) rhocb, rhoad, zgc:92350; ras homolog family member Cb	ko04144:Endocytosis;ko04150:mTOR signaling pathway;ko04270:Vascular smooth muscle contraction;ko04310:Wnt signaling pathway;ko04350:TGF-beta signaling pathway;ko04510:Focal adhesion;ko04520:Adherens junction;ko04530:Tight junction;ko04810:Regulation of actin cytoskeleton	rho-related gtp-binding protein rhoc [Ictalurus punctatus]
F01_transcript_11108	384	156	353	13	21	14	9.38	3.29	8.54	0.37	0.5	0.35	0.000145457	-3.44897	female	Cellular Component: membrane (GO:0016020);;	K10077|1.90918e-143|dre:564995|K10077 layilin | (RefSeq) layna, si:dkey-27p23.2; layilin a	--	PREDICTED: layilin isoform X2 [Astyanax mexicanus]
F01_transcript_11120	102	82	58	310	211	279	2.49	1.73	1.4	8.82	5.02	7.03	0.000560865	2.5915	male	Molecular Function: DNA binding (GO:0003677);; Biological Process: DNA-templated transcription, initiation (GO:0006352);; Biological Process: positive regulation of autophagy (GO:0010508);; Cellular Component: integral component of membrane (GO:0016021);;	K17889|0|dre:407686|K17889 beclin 1-associated autophagy-related key regulator | (RefSeq) zgc:113944	ko04140:Regulation of autophagy	PREDICTED: beclin 1-associated autophagy-related key regulator [Astyanax mexicanus]
F01_transcript_11125	2812	2409	2646	380	509	505	69.29	51.33	64.61	10.96	12.27	12.88	0.000435118	-1.70425	female	Molecular Function: RNA binding (GO:0003723);; Biological Process: regulation of gene expression (GO:0010468);;	K13210|0|dre:406418|K13210 far upstream element-binding protein | (RefSeq) fubp1, wu:fa92h11, wu:fb24h11, wu:fc26f06, zgc:66046; far upstream element (FUSE) binding protein 1	--	PREDICTED: far upstream element-binding protein 1-like isoform X6 [Astyanax mexicanus]
F01_transcript_11127	127	136	125	0	0	7	3.13	2.9	3.05	0	0	0.19	3.4953e-07	-5.21688	female	Cellular Component: endoplasmic reticulum membrane (GO:0005789);; Cellular Component: integral component of membrane (GO:0016021);; Cellular Component: endoplasmic reticulum tubular network (GO:0071782);; Biological Process: endoplasmic reticulum tubular network organization (GO:0071786);;	--	--	PREDICTED: protein lunapark-A-like isoform X1 [Astyanax mexicanus]
F01_transcript_11132	449	187	449	0	25	0	10.99	3.97	10.91	0	0.61	0	4.58072e-06	-4.8275	female	--	K12617|0|dre:556271|K12617 DNA topoisomerase 2-associated protein PAT1 | (RefSeq) si:ch211-103b1.2	ko03018:RNA degradation	PREDICTED: protein PAT1 homolog 2-like isoform X1 [Astyanax mexicanus]
F01_transcript_11134	41	31	57	0	3	1	1.01	0.66	1.37	0	0.08	0.04	6.15733e-06	-4.40105	female	Cellular Component: cytoplasm (GO:0005737);; Biological Process: protein transport (GO:0015031);; Cellular Component: ciliary transition zone (GO:0035869);; Biological Process: cilium assembly (GO:0060271);; Biological Process: Kupffer's vesicle development (GO:0070121);;	--	--	PREDICTED: UNC119-binding protein C5orf30 homolog isoform X1 [Astyanax mexicanus]
F01_transcript_11138	1349	1318	1442	139	226	157	33	27.88	34.95	4	5.41	3.98	2.38408e-05	-2.18054	female	Cellular Component: ruffle (GO:0001726);; Molecular Function: GTP binding (GO:0005525);; Cellular Component: Golgi apparatus (GO:0005794);; Cellular Component: focal adhesion (GO:0005925);; Cellular Component: cell cortex (GO:0005938);; Biological Process: protein transport (GO:0015031);; Biological Process: vesicle-mediated transport (GO:0016192);; Molecular Function: hydrolase activity (GO:0016…	K07941|6.14716e-119|xma:102220348|K07941 ADP-ribosylation factor 6 | (RefSeq) ADP-ribosylation factor 6	ko04144:Endocytosis	ADP-ribosylation factor 6 [Salmo salar]
F01_transcript_11144	87	67	89	0	0	16	2.13	1.42	2.18	0	0	0.43	0.000449964	-3.3644	female	Cellular Component: mitochondrial inner membrane (GO:0005743);; Biological Process: cellular metal ion homeostasis (GO:0006875);; Cellular Component: integral component of membrane (GO:0016021);; Molecular Function: ribosome binding (GO:0043022);;	--	--	PREDICTED: LETM1 domain-containing protein LETM2, mitochondrial [Astyanax mexicanus]
F01_transcript_11148	29	33	37	250	238	306	0.71	0.7	0.89	7.13	5.67	7.71	6.5286e-08	3.82777	male	Cellular Component: integral component of plasma membrane (GO:0005887);; Molecular Function: bile acid transmembrane transporter activity (GO:0015125);; Molecular Function: sodium-independent organic anion transmembrane transporter activity (GO:0015347);; Biological Process: sodium-independent organic anion transport (GO:0043252);;	K14352|0|dre:792084|K14352 solute carrier organic anion transporter family, member 2B | (RefSeq) slco2b1, im:7158298, wu:fi40d02, zgc:123236; solute carrier organic anion transporter family, member 2B1	--	PREDICTED: solute carrier organic anion transporter family member 2B1-like isoform X1 [Astyanax mexicanus]
F01_transcript_11150	94	122	88	7	10	3	2.32	2.61	2.16	0.2	0.26	0.08	0.000402962	-3.05368	female	Biological Process: angiogenesis (GO:0001525);; Cellular Component: plasma membrane (GO:0005886);; Biological Process: transmembrane receptor protein tyrosine kinase signaling pathway (GO:0007169);; Molecular Function: receptor tyrosine kinase binding (GO:0030971);; Biological Process: intracellular signal transduction (GO:0035556);;	K06279|0|dre:323818|K06279 SHC-transforming protein 1 | (RefSeq) shc1, si:dkey-246i14.4, wu:fc10h03; SHC (Src homology 2 domain containing) transforming protein 1	ko04012:ErbB signaling pathway;ko04510:Focal adhesion;ko04910:Insulin signaling pathway	PREDICTED: SHC-transforming protein 1 isoform X2 [Danio rerio]
F01_transcript_11152	5	8	8	48	132	114	0.14	0.18	0.2	1.39	3.19	2.92	1.89657e-07	4.54713	male	Cellular Component: Golgi apparatus (GO:0005794);; Biological Process: ubiquinone biosynthetic process (GO:0006744);; Molecular Function: oxidoreductase activity, acting on paired donors, with incorporation or reduction of molecular oxygen, NAD(P)H as one donor, and incorporation of one atom of oxygen (GO:0016709);; Molecular Function: oxidoreductase activity, acting on paired donors, with incorp…	K06126|9.26607e-12|dre:751691|K06126 ubiquinone biosynthesis monooxygenase Coq6 [EC:1.14.13.-] | (RefSeq) coq6, zgc:153379; coenzyme Q6 monooxygenase	ko00130:Ubiquinone and other terpenoid-quinone biosynthesis	RecName: Full=Ubiquinone biosynthesis monooxygenase COQ6; AltName: Full=Coenzyme Q10 monooxygenase 6 [Danio rerio]
F01_transcript_1117	445	301	449	42	33	36	4.79	2.81	4.8	0.53	0.36	0.41	0.000124607	-2.58057	female	Molecular Function: transporter activity (GO:0005215);; Biological Process: ion transport (GO:0006811);; Biological Process: transmembrane transport (GO:0055085);;	K14429|0|pss:102458562|K14429 solute carrier family 12 (potassium/chloride transporters), member 9 | (RefSeq) SLC12A9; solute carrier family 12 member 9	--	PREDICTED: solute carrier family 12 member 9-like isoform X1 [Pelodiscus sinensis]
F01_transcript_11170	434	514	434	28	31	38	10.7	10.97	10.62	0.82	0.75	0.98	8.90085e-06	-3.01826	female	Molecular Function: phospholipase activity (GO:0004620);; Molecular Function: receptor activity (GO:0004872);; Cellular Component: integral component of plasma membrane (GO:0005887);; Biological Process: neuron cell-cell adhesion (GO:0007158);; Cellular Component: cell surface (GO:0009986);; Molecular Function: prenylcysteine methylesterase activity (GO:0010296);; Molecular Function: 1-oxa-2-oxoc…	--	--	PREDICTED: neurotactin-like [Danio rerio]
F01_transcript_11176	130	79	138	0	0	16	3.19	1.69	3.35	0	0	0.41	5.21484e-05	-3.888	female	Biological Process: nucleoside transport (GO:0015858);; Cellular Component: membrane (GO:0016020);;	K15014|2.59018e-172|tru:101063196|K15014 solute carrier family 29 (equilibrative nucleoside transporter), member 1/2/3 | (RefSeq) slc29a3; solute carrier family 29 member 3	--	PREDICTED: equilibrative nucleoside transporter 3 [Larimichthys crocea]
F01_transcript_11189	1346	1381	1425	37	24	48	32.82	29.11	34.42	1.08	0.58	1.22	7.26956e-15	-4.41705	female	Biological Process: spliceosomal tri-snRNP complex assembly (GO:0000244);; Molecular Function: transcription coactivator activity (GO:0003713);; Cellular Component: nucleoplasm (GO:0005654);; Cellular Component: U5 snRNP (GO:0005682);; Biological Process: RNA localization (GO:0006403);; Cellular Component: membrane (GO:0016020);; Molecular Function: ribonucleoprotein complex binding (GO:0043021);…	K12855|0|dre:323855|K12855 pre-mRNA-processing factor 6 | (RefSeq) prpf6, c20orf14, fc12b02, wu:fa05f07, wu:fc12b02, zgc:65913; PRP6 pre-mRNA processing factor 6 homolog (S. cerevisiae)	ko03040:Spliceosome	C20orf14 homolog (H. sapiens) [Danio rerio]
F01_transcript_11190	986	556	1070	84	0	16	24.52	11.95	26.37	2.45	0	0.41	2.46313e-07	-3.60875	female	--	--	--	uncharacterized protein LOC569174 [Danio rerio]
F01_transcript_11192	1480	1627	1494	141	147	147	36.48	34.67	36.47	4.08	3.54	3.75	4.25698e-07	-2.56724	female	Molecular Function: GTP binding (GO:0005525);; Cellular Component: intracellular (GO:0005622);; Biological Process: small GTPase mediated signal transduction (GO:0007264);; Molecular Function: hydrolase activity (GO:0016787);;	K07884|2.22016e-134|mze:101465588|K07884 Ras-related protein Rab-3D | (RefSeq) ras-related protein Rab-3D-like	--	ras-related protein rab-3d [Ictalurus punctatus]
F01_transcript_1120	292	221	290	470	528	738	3.16	2.07	3.12	6	5.61	8.31	0.00046246	1.89337	male	Molecular Function: sulfonate dioxygenase activity (GO:0000907);; Cellular Component: integral component of membrane (GO:0016021);; Biological Process: peptidyl-amino acid modification (GO:0018193);; Molecular Function: 2,4-dichlorophenoxyacetate alpha-ketoglutarate dioxygenase activity (GO:0018602);; Molecular Function: procollagen-proline dioxygenase activity (GO:0019798);; Molecular Function: …	--	--	PREDICTED: aspartate beta-hydroxylase domain-containing protein 2-like isoform X1 [Astyanax mexicanus]
F01_transcript_11208	481	544	498	1164	2000	1997	11.87	11.61	12.18	33.61	48.22	50.94	1.7624e-07	2.53321	male	Biological Process: autophagosome assembly (GO:0000045);; Cellular Component: pre-autophagosomal structure (GO:0000407);; Biological Process: endocytosis (GO:0006897);; Biological Process: cellular response to nitrogen starvation (GO:0006995);; Biological Process: protein localization by the Cvt pathway (GO:0032258);; Biological Process: regulation of cytokinesis (GO:0032465);; Cellular Component…	K08334|0|mze:101470672|K08334 beclin | (RefSeq) becn1; beclin 1	ko04140:Regulation of autophagy	beclin-1 [Salmo salar]
F01_transcript_11214	267	575	295	429	738	785	6.54	12.16	7.17	12.29	17.63	19.83	0.0027766	1.57909	male	Biological Process: endosome organization (GO:0007032);; Biological Process: protein transport (GO:0015031);; Biological Process: axon extension (GO:0048675);;	K19476|9.56193e-129|dre:321460|K19476 vacuolar protein sorting-associated protein IST1 | (RefSeq) ist1, fb16b04, wu:fb16b04, wu:fi89e07, zgc:55671; increased sodium tolerance 1 homolog (yeast)	ko04144:Endocytosis	PREDICTED: IST1 homolog isoform X1 [Astyanax mexicanus]
F01_transcript_11220	602	551	572	2248	3787	2848	14.9	11.8	14.05	65.1	91.56	72.85	5.19882e-10	3.15015	male	Molecular Function: nucleic acid binding (GO:0003676);;	--	--	PREDICTED: tetratricopeptide repeat protein 31-like isoform X2 [Astyanax mexicanus]
F01_transcript_11226	1311	482	1354	103	140	112	32.29	10.27	33.03	2.98	3.37	2.85	0.00694681	-2.37272	female	Cellular Component: protein phosphatase 4 complex (GO:0030289);; Biological Process: regulation of catalytic activity (GO:0050790);;	K15425|5.5772e-143|dre:100005419|K15425 serine/threonine-protein phosphatase 4 regulatory subunit 2 | (RefSeq) ppp4r2b, wu:fa17h08, wu:fc23g05; protein phosphatase 4, regulatory subunit 2b	--	Ppp4r2b protein [Danio rerio]
F01_transcript_11229	160	230	150	0	6	0	4.01	4.97	3.71	0	0.15	0	8.1728e-09	-5.82763	female	--	--	--	PREDICTED: mucin-2-like [Astyanax mexicanus]
F01_transcript_11233	240	261	257	392	562	581	5.91	5.56	6.27	11.3	13.52	14.79	0.001132	1.80722	male	--	K10290|0|mze:101481497|K10290 F-box protein 3 | (RefSeq) fbxo3; F-box protein 3	--	PREDICTED: F-box only protein 3 [Astyanax mexicanus]
F01_transcript_11236	783	468	757	38	157	0	19.45	10.04	18.62	1.13	3.81	0	6.08278e-05	-2.61186	female	--	K16760|1.88123e-115|dre:567236|K16760 coiled-coil alpha-helical rod protein 1 | (RefSeq) si:dkeyp-20g2.1, si:dkeyp-20g2.2; si:dkeyp-20g2.3	--	PREDICTED: coiled-coil alpha-helical rod protein 1-like [Astyanax mexicanus]
F01_transcript_11244	1022	918	1031	197	277	156	25.19	19.57	25.2	5.7	6.69	3.98	0.00674161	-1.41244	female	--	--	--	PREDICTED: SE-cephalotoxin-like isoform X1 [Astyanax mexicanus]
F01_transcript_1125	131	153	124	747	1066	1517	1.42	1.44	1.34	9.55	11.35	17.11	3.52715e-13	3.79932	male	--	--	--	PREDICTED: uncharacterized protein LOC100535050 [Danio rerio]
F01_transcript_11250	20	25	26	0	1	0	0.5	0.55	0.64	0	0.03	0	5.21824e-08	-5.49921	female	Molecular Function: 1-phosphatidylinositol binding (GO:0005545);; Cellular Component: clathrin-coated vesicle (GO:0030136);; Molecular Function: clathrin binding (GO:0030276);; Biological Process: clathrin coat assembly (GO:0048268);;	--	--	PREDICTED: phosphatidylinositol-binding clathrin assembly protein isoform X3 [Danio rerio]
F01_transcript_11252	1967	2002	2006	362	511	492	48.7	42.85	49.2	10.5	12.38	12.6	0.00649203	-1.33571	female	Biological Process: pseudouridine synthesis (GO:0001522);; Molecular Function: RNA binding (GO:0003723);; Cellular Component: nucleus (GO:0005634);; Molecular Function: pseudouridine synthase activity (GO:0009982);;	K06176|0|dre:402995|K06176 tRNA pseudouridine13 synthase [EC:5.4.99.27] | (RefSeq) pus7; pseudouridylate synthase 7 (putative)	--	PREDICTED: pseudouridylate synthase 7 homolog isoform X3 [Astyanax mexicanus]
F01_transcript_11253	66	78	52	151	326	214	1.64	1.66	1.27	4.34	7.85	5.45	0.000146335	2.59803	male	Molecular Function: ubiquitin-protein transferase activity (GO:0004842);; Biological Process: protein ubiquitination (GO:0016567);;	--	--	WD repeat, SAM and U-box domain-containing protein 1 [Danio rerio]
F01_transcript_11260	532	679	523	6	62	58	13.12	14.48	12.79	0.2	1.51	1.5	4.62491e-06	-3.12541	female	--	K09228|4.77811e-105|mmu:626316|K09228 KRAB domain-containing zinc finger protein | (RefSeq) Zfp987, Gm13051, OTTMUSG00000010104, OTTMUSG00000010173; zinc finger protein 987	--	PREDICTED: zinc finger protein 850-like isoform X2 [Astyanax mexicanus]
F01_transcript_11263	54	87	53	237	226	234	1.34	1.88	1.32	6.88	5.47	6	0.000127749	2.71017	male	--	--	--	--
F01_transcript_1128	642	873	673	136	87	122	6.98	8.22	7.25	1.74	0.93	1.38	0.00125458	-1.77889	female	Molecular Function: metalloendopeptidase activity (GO:0004222);; Biological Process: proteolysis (GO:0006508);; Cellular Component: integral component of membrane (GO:0016021);;	K01415|0|dre:777750|K01415 endothelin-converting enzyme [EC:3.4.24.71] | (RefSeq) ece1, fd11b07, wu:fd11b07, zgc:154079; endothelin converting enzyme 1	--	PREDICTED: endothelin-converting enzyme 1 isoform X1 [Esox lucius]
F01_transcript_11281	190	217	207	504	628	946	4.71	4.66	5.09	14.6	15.18	24.21	1.9164e-06	2.53711	male	Cellular Component: integral component of plasma membrane (GO:0005887);; Biological Process: positive regulation of Notch signaling pathway (GO:0045747);; Biological Process: protein localization to plasma membrane (GO:0090002);;	K17296|6.06297e-139|dre:751700|K17296 tetraspanin-14 | (RefSeq) tspan14, zgc:153613; tetraspanin 14	--	tetraspanin-14 [Ictalurus punctatus]
F01_transcript_1129	3045	3926	3290	193	475	351	33.22	37.12	35.57	2.48	5.09	3.98	2.33593e-07	-2.57412	female	Biological Process: response to hypoxia (GO:0001666);; Molecular Function: lipid transporter activity (GO:0005319);; Biological Process: lipid transport (GO:0006869);; Cellular Component: integral component of membrane (GO:0016021);; Biological Process: megakaryocyte development (GO:0035855);; Biological Process: chordate embryonic development (GO:0043009);; Biological Process: epiboly involved i…	K12385|0|dre:553330|K12385 Niemann-Pick C1 protein | (RefSeq) npc1, im:7149020, wu:fb53a12, wu:fc29a12; Niemann-Pick disease, type C1	ko04142:Lysosome	Niemann-Pick C1 protein precursor [Danio rerio]
F01_transcript_11292	0	0	2	345	1034	1084	0	0	0.05	9.83	24.54	27.23	1.72183e-25	10.9237	male	--	--	--	PREDICTED: uncharacterized protein LOC103035918 [Astyanax mexicanus]
F01_transcript_11294	2	0	6	2285	1502	2718	0.05	0	0.15	66.23	36.34	69.56	9.93737e-24	10.4506	male	--	--	--	PREDICTED: uncharacterized protein LOC104930589 [Larimichthys crocea]
F01_transcript_1130	1171	1111	933	0	41	68	12.76	10.49	10.07	0	0.44	0.77	5.71033e-12	-4.28106	female	--	--	--	PREDICTED: uncharacterized protein KIAA1522 homolog [Astyanax mexicanus]
F01_transcript_11308	376	513	373	11	0	9	9.29	10.96	9.13	0.32	0	0.24	6.22607e-11	-5.00905	female	--	K19759|0|mze:101487102|K19759 dynein assembly factor 5, axonemal | (RefSeq) dnaaf5; dynein axonemal assembly factor 5	--	PREDICTED: HEAT repeat-containing protein 2 [Oreochromis niloticus]
F01_transcript_11322	965	709	1018	59	73	75	24.03	15.27	25.13	1.73	1.79	1.94	4.64213e-07	-2.90913	female	--	K09228|2.46316e-130|asn:102385260|K09228 KRAB domain-containing zinc finger protein | (RefSeq) zinc finger protein 883-like	--	PREDICTED: zinc finger protein 160-like [Astyanax mexicanus]
F01_transcript_11332	59	139	46	521	465	254	1.47	2.99	1.13	15.18	11.31	6.54	0.0024026	3.29058	male	Cellular Component: intracellular (GO:0005622);; Molecular Function: zinc ion binding (GO:0008270);;	K12023|0|dre:338307|K12023 tripartite motif-containing protein 47 | (RefSeq) ftr82, id:ibd1340, sb:cb579, si:dkey-252h13.6, wu:fb99c05, zgc:153276; finTRIM family, member 82	--	PREDICTED: tripartite motif-containing protein 16-like [Astyanax mexicanus]
F01_transcript_11333	211	289	206	161	633	583	5.24	6.21	5.08	4.67	15.34	14.95	0.00721891	1.67409	male	Cellular Component: intracellular (GO:0005622);; Molecular Function: zinc ion binding (GO:0008270);;	--	--	PREDICTED: E3 ubiquitin-protein ligase TRIM11-like [Astyanax mexicanus]
F01_transcript_11334	697	517	588	12	28	40	17.27	11.08	14.44	0.35	0.68	1.02	2.68372e-08	-3.79294	female	Biological Process: metabolic process (GO:0008152);; Molecular Function: sulfuric ester hydrolase activity (GO:0008484);;	K12375|0|dre:559800|K12375 arylsulfatase I/J [EC:3.1.6.-] | (RefSeq) arsj; arylsulfatase J	--	PREDICTED: arylsulfatase J [Danio rerio]
F01_transcript_11335	622	303	658	472	1024	973	15.46	6.52	16.19	13.72	24.83	24.97	0.00470726	1.35745	male	Molecular Function: GTPase activator activity (GO:0005096);; Biological Process: regulation of endocytosis (GO:0030100);; Biological Process: positive regulation of GTPase activity (GO:0043547);; Cellular Component: synapse (GO:0045202);;	K12492|2.43996e-175|tgu:100225747|K12492 ADP-ribosylation factor GTPase-activating protein 1 | (RefSeq) ARFGAP1; ADP ribosylation factor GTPase activating protein 1	ko04144:Endocytosis	PREDICTED: ADP-ribosylation factor GTPase-activating protein 1-like isoform X3 [Astyanax mexicanus]
F01_transcript_11336	864	825	862	89	150	197	21.78	17.99	21.53	2.64	3.71	5.13	0.00172546	-1.80129	female	--	K16483|0|dre:562608|K16483 centrosomal protein POC5 | (RefSeq) poc5, si:ch211-254o18.1; POC5 centriolar protein homolog (Chlamydomonas)	--	PREDICTED: centrosomal protein POC5 isoform X2 [Danio rerio]
F01_transcript_11341	1225	1079	1071	120	162	182	30.49	23.21	26.41	3.5	3.95	4.7	0.000100895	-2.07858	female	Cellular Component: GARP complex (GO:0000938);; Biological Process: Golgi to vacuole transport (GO:0006896);; Biological Process: lysosomal transport (GO:0007041);; Molecular Function: Rab GTPase binding (GO:0017137);; Molecular Function: syntaxin binding (GO:0019905);; Biological Process: endocytic recycling (GO:0032456);; Biological Process: retrograde transport, endosome to Golgi (GO:0042147);;	K20298|0|ola:101165569|K20298 vacuolar protein sorting-associated protein 52 | (RefSeq) vps52; VPS52, GARP complex subunit	--	PREDICTED: vacuolar protein sorting-associated protein 52 homolog [Larimichthys crocea]
F01_transcript_11345	347	360	363	3	10	13	8.6	7.71	8.91	0.09	0.24	0.33	7.06601e-09	-4.67381	female	Molecular Function: galactosylceramide sulfotransferase activity (GO:0001733);; Cellular Component: proteinaceous extracellular matrix (GO:0005578);; Cellular Component: Golgi apparatus (GO:0005794);; Cellular Component: plasma membrane (GO:0005886);; Biological Process: glycolipid biosynthetic process (GO:0009247);; Cellular Component: integral component of membrane (GO:0016021);; Cellular Compo…	K09677|0|dre:565556|K09677 galactose-3-O-sulfotransferase 4 [EC:2.8.2.-] | (RefSeq) gal3st4, fb92g05, wu:fb92g05; galactose-3-O-sulfotransferase 4	--	PREDICTED: galactose-3-O-sulfotransferase 2-like isoform X1 [Astyanax mexicanus]
F01_transcript_11348	28	44	45	109	113	209	0.7	0.96	1.12	3.2	2.77	5.43	0.00041292	2.67073	male	Molecular Function: Rho guanyl-nucleotide exchange factor activity (GO:0005089);; Cellular Component: intracellular (GO:0005622);; Biological Process: regulation of Rho protein signal transduction (GO:0035023);; Biological Process: positive regulation of GTPase activity (GO:0043547);;	--	--	PREDICTED: rho guanine nucleotide exchange factor (GEF) 3, like isoform X1 [Danio rerio]
F01_transcript_11357	821	1088	866	84	80	125	20.32	23.28	21.24	2.45	1.94	3.21	1.23107e-05	-2.44585	female	Molecular Function: damaged DNA binding (GO:0003684);; Biological Process: DNA repair (GO:0006281);;	K03509|0|mze:101471183|K03509 DNA polymerase eta [EC:2.7.7.7] | (RefSeq) polh; DNA polymerase eta	ko03460:Fanconi anemia pathway	PREDICTED: DNA polymerase eta [Astyanax mexicanus]
F01_transcript_11358	648	873	591	80	50	118	16.16	18.84	14.61	2.36	1.23	3.05	0.000127749	-2.2522	female	Molecular Function: catalytic activity (GO:0003824);; Molecular Function: binding (GO:0005488);; Biological Process: DNA repair (GO:0006281);;	K03575|0|dre:558403|K03575 A/G-specific adenine glycosylase [EC:3.2.2.-] | (RefSeq) mutyh, si:ch211-241d21.4; mutY DNA glycosylase	ko03410:Base excision repair	PREDICTED: A/G-specific adenine DNA glycosylase-like isoform X1 [Astyanax mexicanus]
F01_transcript_1136	689	518	637	43	75	103	7.48	4.87	6.85	0.55	0.8	1.17	0.000238933	-2.32967	female	Cellular Component: chromatin (GO:0000785);; Cellular Component: endoplasmic reticulum membrane (GO:0005789);; Cellular Component: centrosome (GO:0005813);; Biological Process: mitotic spindle organization (GO:0007052);; Biological Process: pronuclear fusion (GO:0007344);; Cellular Component: nuclear membrane (GO:0031965);; Biological Process: pronuclear migration (GO:0035046);; Biological Proces…	--	--	PREDICTED: lymphoid-restricted membrane protein isoform X4 [Danio rerio]
F01_transcript_11360	74	77	83	0	1	2	1.86	1.67	2.06	0	0.03	0.07	2.87875e-07	-5.6887	female	Cellular Component: intracellular (GO:0005622);; Biological Process: cell adhesion (GO:0007155);; Biological Process: Rho protein signal transduction (GO:0007266);; Molecular Function: cadherin binding (GO:0045296);; Molecular Function: actin filament binding (GO:0051015);;	--	--	PREDICTED: alpha-catulin [Astyanax mexicanus]
F01_transcript_11361	723	442	763	46	154	108	17.94	9.49	18.74	1.35	3.73	2.77	0.00201046	-1.94637	female	Biological Process: regulation of transcription, DNA-templated (GO:0006355);; Cellular Component: integral component of membrane (GO:0016021);;	--	--	leucine-rich repeat flightless-interacting protein 2 isoform 2 [Danio rerio]
F01_transcript_11362	405	654	337	791	1621	1305	9.98	13.94	8.23	22.81	39	33.23	7.21114e-06	2.20195	male	Molecular Function: DNA binding (GO:0003677);; Molecular Function: zinc ion binding (GO:0008270);;	--	--	PREDICTED: AN1-type zinc finger protein 3-like [Astyanax mexicanus]
F01_transcript_11369	4595	4427	4717	41	45	44	114.59	95.45	116.57	1.2	1.11	1.14	5.7887e-26	-5.89976	female	Molecular Function: GTPase activator activity (GO:0005096);; Cellular Component: cytoplasm (GO:0005737);; Cellular Component: plasma membrane (GO:0005886);; Biological Process: germ cell migration (GO:0008354);; Biological Process: biological regulation (GO:0065007);;	K16449|1.27396e-174|dre:327368|K16449 regulator of G-protein signaling | (RefSeq) rgs14a, rgs14, wu:fi04g12; regulator of G-protein signaling 14a	--	regulator of G-protein signaling 14 [Danio rerio]
F01_transcript_11370	3550	3358	3750	5142	6443	6138	89.74	73.41	93.94	152.06	159.06	160.31	0.00404429	1.54034	male	Molecular Function: DNA binding (GO:0003677);; Cellular Component: nucleus (GO:0005634);; Biological Process: transcription, DNA-templated (GO:0006351);;	K17498|0|dre:100329390|K17498 transcription factor SPN1 | (RefSeq) iws1; IWS1, SUPT6H interacting protein	--	PREDICTED: protein IWS1 homolog isoform X3 [Astyanax mexicanus]
F01_transcript_11375	516	420	553	116	37	64	12.86	9.03	13.65	3.39	0.91	1.67	0.00165196	-1.83313	female	Molecular Function: alpha-1,2-mannosyltransferase activity (GO:0000026);; Molecular Function: alpha-1,3-mannosyltransferase activity (GO:0000033);; Molecular Function: alpha-1,3-galactosyltransferase activity (GO:0001962);; Molecular Function: UDP-glucose:glycoprotein glucosyltransferase activity (GO:0003980);; Molecular Function: glycolipid mannosyltransferase activity (GO:0004376);; Molecular F…	K03846|0|ola:101170535|K03846 alpha-1,2-mannosyltransferase [EC:2.4.1.259 2.4.1.261] | (RefSeq) alg9; ALG9, alpha-1,2-mannosyltransferase	ko00510:N-Glycan biosynthesis	PREDICTED: alpha-1,2-mannosyltransferase ALG9 isoform X1 [Astyanax mexicanus]
F01_transcript_11381	240	306	247	18	49	42	5.84	6.45	5.96	0.54	1.18	1.07	0.00533727	-2.12311	female	Cellular Component: centrosome (GO:0005813);; Cellular Component: microtubule (GO:0005874);; Biological Process: endosome organization (GO:0007032);; Biological Process: lysosome organization (GO:0007040);; Molecular Function: microtubule binding (GO:0008017);; Biological Process: endosome to lysosome transport (GO:0008333);; Biological Process: protein transport (GO:0015031);; Biological Process…	K16612|0|dre:570393|K16612 protein HOOK1 | (RefSeq) hook1, si:dkey-183n20.14; hook microtubule-tethering protein 1	--	protein Hook homolog 1 [Danio rerio]
F01_transcript_11383	113	183	130	15	7	0	2.79	3.88	3.16	0.45	0.18	0	6.61441e-05	-3.20351	female	--	--	--	uncharacterized protein LOC569174 [Danio rerio]
F01_transcript_11385	232	205	215	277	656	526	5.77	4.41	5.3	8.05	15.93	13.53	0.000522317	1.90403	male	Molecular Function: GTP binding (GO:0005525);; Cellular Component: early endosome (GO:0005769);; Cellular Component: plasma membrane (GO:0005886);; Biological Process: small GTPase mediated signal transduction (GO:0007264);; Biological Process: regulation of endocytosis (GO:0030100);; Cellular Component: endocytic vesicle (GO:0030139);;	K07888|4.39811e-137|dre:405821|K07888 Ras-related protein Rab-5B | (RefSeq) rab5b, zgc:76978; RAB5B, member RAS oncogene family	ko04144:Endocytosis;ko04145:Phagosome	ras-related protein Rab-5B [Danio rerio]
F01_transcript_11387	122	147	125	606	420	367	3.04	3.18	3.11	17.69	10.23	9.48	0.00701407	2.73161	male	Molecular Function: protein kinase inhibitor activity (GO:0004860);; Molecular Function: collagen binding (GO:0005518);; Cellular Component: cytoplasm (GO:0005737);; Biological Process: negative regulation of protein kinase activity (GO:0006469);; Biological Process: cytokine-mediated signaling pathway (GO:0019221);; Biological Process: negative regulation of JAK-STAT cascade (GO:0046426);; Biolo…	K04660|0|dre:64698|K04660 decorin | (RefSeq) dcn, DC; decorin	ko04350:TGF-beta signaling pathway	PREDICTED: decorin [Astyanax mexicanus]
F01_transcript_11399	72	34	98	260	473	380	1.8	0.74	2.42	7.61	11.53	9.8	3.50444e-07	3.1911	male	--	--	--	PREDICTED: copine-1 isoform X3 [Danio rerio]
F01_transcript_114	698	746	751	72	107	249	4.93	4.57	5.26	0.6	0.74	1.84	0.00706298	-1.63923	female	Biological Process: angiogenesis (GO:0001525);; Molecular Function: protein serine/threonine kinase activity (GO:0004674);; Molecular Function: ATP binding (GO:0005524);; Cellular Component: cytosol (GO:0005829);; Biological Process: protein phosphorylation (GO:0006468);; Biological Process: positive regulation of ion transmembrane transporter activity (GO:0032414);; Biological Process: intracell…	K08867|0|dre:100318736|K08867 WNK lysine deficient protein kinase [EC:2.7.11.1] | (RefSeq) wnk1a, im:7165255; WNK lysine deficient protein kinase 1a	--	PREDICTED: serine/threonine-protein kinase WNK1-like isoform X3 [Astyanax mexicanus]
F01_transcript_11402	1720	2080	1609	66	132	126	43.66	45.65	40.48	1.99	3.28	3.33	3.60075e-10	-3.29764	female	Molecular Function: coproporphyrinogen oxidase activity (GO:0004109);; Biological Process: porphyrin-containing compound biosynthetic process (GO:0006779);; Cellular Component: integral component of membrane (GO:0016021);; Biological Process: hemoglobin biosynthetic process (GO:0042541);; Biological Process: oxidation-reduction process (GO:0055114);;	K00228|0|dre:321294|K00228 coproporphyrinogen III oxidase [EC:1.3.3.3] | (RefSeq) cpox, cb535, cpo, im:7156501, sb:cb535, wu:fc43a01; coproporphyrinogen oxidase	ko00860:Porphyrin and chlorophyll metabolism	unnamed protein product, partial [Tetraodon nigroviridis]
F01_transcript_11406	846	410	975	18	41	28	21.07	8.84	24.06	0.54	1	0.73	1.20291e-05	-3.95051	female	--	--	--	PREDICTED: coiled-coil domain-containing protein 62 isoform X2 [Astyanax mexicanus]
F01_transcript_11411	53	34	40	7	2	2	1.54	0.85	1.14	0.26	0.07	0.07	0.00105354	-2.52734	female	Molecular Function: ubiquitin-protein transferase activity (GO:0004842);; Cellular Component: nucleus (GO:0005634);; Cellular Component: cytoplasm (GO:0005737);; Cellular Component: GID complex (GO:0034657);; Biological Process: protein ubiquitination involved in ubiquitin-dependent protein catabolic process (GO:0042787);; Biological Process: proteasome-mediated ubiquitin-dependent protein catabo…	--	--	PREDICTED: protein RMD5 homolog B [Latimeria chalumnae]
F01_transcript_11412	253	418	203	258	552	897	6.36	9.09	5.08	7.6	13.55	23.29	0.00396922	1.70534	male	Molecular Function: ATP binding (GO:0005524);; Cellular Component: cytosol (GO:0005829);; Biological Process: protein folding (GO:0006457);; Biological Process: response to heat (GO:0009408);; Molecular Function: heat shock protein binding (GO:0031072);; Molecular Function: metal ion binding (GO:0046872);; Molecular Function: unfolded protein binding (GO:0051082);;	--	--	PREDICTED: dnaJ homolog subfamily A member 2-like [Astyanax mexicanus]
F01_transcript_11420	1599	1947	1660	1757	3053	2735	40.25	42.38	41.42	51.74	75.06	71.13	0.00813092	1.31755	male	Cellular Component: endoplasmic reticulum membrane (GO:0005789);; Cellular Component: plasma membrane (GO:0005886);; Biological Process: phosphatidylserine metabolic process (GO:0006658);; Biological Process: sphingolipid metabolic process (GO:0006665);; Molecular Function: L-serine transmembrane transporter activity (GO:0015194);; Biological Process: L-serine transport (GO:0015825);; Cellular Co…	--	--	PREDICTED: serine incorporator 1 [Astyanax mexicanus]
F01_transcript_11424	13	13	22	373	587	344	0.34	0.3	0.55	10.85	14.26	8.86	6.54245e-16	5.56687	male	Cellular Component: integral component of membrane (GO:0016021);; Molecular Function: heme binding (GO:0020037);; Molecular Function: metal ion binding (GO:0046872);; Biological Process: cellular response to xenobiotic stimulus (GO:0071466);;	--	--	PREDICTED: cytochrome b5-like [Astyanax mexicanus]
F01_transcript_11428	44	50	49	5	4	5	1.11	1.08	1.22	0.15	0.11	0.15	0.0023587	-2.49857	female	--	--	--	PREDICTED: uncharacterized protein LOC105018472 [Esox lucius]
F01_transcript_11434	240	149	287	3	0	0	6.02	3.24	7.15	0.09	0	0	2.21321e-11	-6.63079	female	Cellular Component: nucleus (GO:0005634);; Molecular Function: zinc ion binding (GO:0008270);;	K13149|5.12954e-116|dre:415251|K13149 integrator complex subunit 12 | (RefSeq) ints12, wu:fi17f05, zgc:86602; integrator complex subunit 12	--	RecName: Full=Integrator complex subunit 12; Short=Int12 [Danio rerio]
F01_transcript_11438	1309	1366	1075	23	99	24	32.86	29.66	26.74	0.68	2.44	0.63	7.8292e-12	-3.93883	female	--	--	--	PREDICTED: TOX high mobility group box family member 4-like isoform X4 [Astyanax mexicanus]
F01_transcript_1145	368	510	359	1444	2295	3285	4.01	4.82	3.88	18.53	24.54	37.21	3.96884e-11	3.27114	male	Molecular Function: binding (GO:0005488);;	--	--	PREDICTED: G patch domain-containing protein 8-like isoform X1 [Astyanax mexicanus]
F01_transcript_11453	2272	5929	2572	0	17	29	57.09	128.78	64.03	0	0.42	0.77	3.06542e-10	-7.22569	female	Biological Process: mitochondrial genome maintenance (GO:0000002);; Molecular Function: DNA binding (GO:0003677);; Molecular Function: ATP binding (GO:0005524);; Cellular Component: nucleus (GO:0005634);; Cellular Component: replication fork (GO:0005657);; Cellular Component: mitochondrion (GO:0005739);; Biological Process: DNA replication (GO:0006260);; Biological Process: DNA repair (GO:0006281…	K15255|0|dre:326729|K15255 ATP-dependent DNA helicase PIF1 [EC:3.6.4.12] | (RefSeq) pif1, cb934, fe11d03, wu:fe11d03, zgc:56161; PIF1 5'-to-3' DNA helicase homolog (S. cerevisiae)	--	PREDICTED: ATP-dependent DNA helicase PIF1-like [Astyanax mexicanus]
F01_transcript_11455	478	161	542	0	1	19	11.88	3.47	13.34	0	0.04	0.51	4.34197e-05	-5.34738	female	--	--	--	uncharacterized protein LOC569174 [Danio rerio]
F01_transcript_11464	359	225	303	0	10	10	8.96	4.87	7.5	0	0.26	0.26	1.38997e-08	-4.87923	female	Molecular Function: ATP binding (GO:0005524);; Biological Process: glucose metabolic process (GO:0006006);; Cellular Component: voltage-gated potassium channel complex (GO:0008076);; Cellular Component: ATP-sensitive potassium channel complex (GO:0008282);; Biological Process: potassium ion import (GO:0010107);; Molecular Function: ATP-activated inward rectifier potassium channel activity (GO:001…	K05004|0|xma:102223903|K05004 potassium inwardly-rectifying channel subfamily J member 11 | (RefSeq) kcnj11; potassium voltage-gated channel subfamily J member 11	--	PREDICTED: ATP-sensitive inward rectifier potassium channel 11 isoform X1 [Poecilia reticulata]
F01_transcript_11467	896	716	804	16	160	216	22.99	15.88	20.44	0.49	4.03	5.73	0.00141339	-1.99803	female	--	--	--	PREDICTED: TOX high mobility group box family member 4-like isoform X4 [Astyanax mexicanus]
F01_transcript_1147	402	770	436	0	116	89	4.35	7.22	4.68	0	1.23	1	0.000780116	-2.32671	female	Molecular Function: calcium ion binding (GO:0005509);; Cellular Component: centrosome (GO:0005813);; Biological Process: microtubule anchoring at centrosome (GO:0034454);;	K16476|0|dre:571879|K16476 ninein | (RefSeq) nin, si:ch211-282c13.6; ninein (GSK3B interacting protein)	--	PREDICTED: ninein isoform X1 [Astyanax mexicanus]
F01_transcript_11478	3414	2936	3615	325	425	264	85.53	63.62	89.76	9.53	10.42	6.85	2.90056e-07	-2.47048	female	Molecular Function: nucleic acid binding (GO:0003676);; Molecular Function: helicase activity (GO:0004386);; Molecular Function: ATP binding (GO:0005524);;	K12823|0|xma:102233618|K12823 ATP-dependent RNA helicase DDX5/DBP2 [EC:3.6.4.13] | (RefSeq) probable ATP-dependent RNA helicase DDX5	ko03040:Spliceosome	PREDICTED: probable ATP-dependent RNA helicase DDX5-like isoform X1 [Astyanax mexicanus]
F01_transcript_11482	270	171	296	561	831	988	6.8	3.72	7.39	16.5	20.4	25.66	2.00068e-06	2.44282	male	Cellular Component: integral component of membrane (GO:0016021);;	K15279|0|xma:102237895|K15279 solute carrier family 35 (GDP-fucose transporter), member C1 | (RefSeq) slc35c1; solute carrier family 35 member C1	--	PREDICTED: GDP-fucose transporter 1 isoform X1 [Larimichthys crocea]
F01_transcript_11484	7997	6042	7678	723	893	866	210.2	137.29	199.98	22.22	22.91	23.51	4.0659e-06	-2.33023	female	Molecular Function: protein disulfide isomerase activity (GO:0003756);; Cellular Component: endoplasmic reticulum lumen (GO:0005788);; Biological Process: protein folding (GO:0006457);; Biological Process: response to endoplasmic reticulum stress (GO:0034976);; Biological Process: cell redox homeostasis (GO:0045454);;	K09582|0|dre:554998|K09582 protein disulfide-isomerase A4 [EC:5.3.4.1] | (RefSeq) pdia4, cai, fj23a12, wu:fd20c07, wu:fj23a12, zgc:113965, zgc:136625, zgc:56014, zgc:77773; protein disulfide isomerase family A, member 4	ko04141:Protein processing in endoplasmic reticulum	Pdia4 protein [Danio rerio]
F01_transcript_11485	1023	1205	1196	1287	3082	2270	25.66	26.13	29.72	37.74	75.44	58.8	0.000349218	1.71017	male	Molecular Function: DNA binding (GO:0003677);; Biological Process: DNA-templated transcription, initiation (GO:0006352);; Biological Process: positive regulation of autophagy (GO:0010508);; Cellular Component: integral component of membrane (GO:0016021);;	K17889|0|dre:407686|K17889 beclin 1-associated autophagy-related key regulator | (RefSeq) zgc:113944	ko04140:Regulation of autophagy	PREDICTED: beclin 1-associated autophagy-related key regulator [Astyanax mexicanus]
F01_transcript_11496	85	120	78	7	17	8	2.1	2.58	1.92	0.22	0.42	0.2	0.00650949	-2.35414	female	--	K20796|3.96664e-150|spu:589504|K20796 histone-lysine N-methyltransferase PRDM7/9 [EC:2.1.1.43] | (RefSeq) zinc finger protein 708-like	--	PREDICTED: histone-lysine N-methyltransferase PRDM9-like isoform X2 [Astyanax mexicanus]
F01_transcript_115	501	669	501	711	1037	1281	3.54	4.1	3.51	5.93	7.21	9.43	0.000895934	1.64289	male	Cellular Component: endosome (GO:0005768);; Cellular Component: trans-Golgi network (GO:0005802);; Biological Process: Golgi to endosome transport (GO:0006895);;	--	--	PREDICTED: protein dopey-1-like isoform X1 [Astyanax mexicanus]
F01_transcript_11501	869	1205	850	134	242	193	21.69	25.98	21.03	3.93	5.89	4.98	0.00390624	-1.5684	female	--	--	--	PREDICTED: uncharacterized protein LOC103044524 [Astyanax mexicanus]
F01_transcript_11505	277	306	259	13	9	34	6.92	6.6	6.42	0.38	0.22	0.89	4.47083e-05	-3.14737	female	Molecular Function: calcium-transporting ATPase activity (GO:0005388);; Molecular Function: calcium ion binding (GO:0005509);; Molecular Function: ATP binding (GO:0005524);; Cellular Component: endoplasmic reticulum-Golgi intermediate compartment (GO:0005793);; Cellular Component: integral component of plasma membrane (GO:0005887);; Biological Process: cellular calcium ion homeostasis (GO:0006874…	K05853|0|dre:494489|K05853 Ca2+ transporting ATPase, sarcoplasmic/endoplasmic reticulum [EC:3.6.3.8] | (RefSeq) atp2a1l, im:7145237, si:ch211-198p7.3, zgc:154094; ATPase, Ca++ transporting, cardiac muscle, fast twitch 1 like	ko04020:Calcium signaling pathway	PREDICTED: ATPase, Ca++ transporting, cardiac muscle, fast twitch 1 like isoform X1 [Danio rerio]
F01_transcript_11507	509	427	569	2	2	17	12.85	9.31	14.21	0.08	0.06	0.46	2.70173e-12	-5.51983	female	Biological Process: antigen processing and presentation of peptide antigen via MHC class I (GO:0002474);; Biological Process: immune response (GO:0006955);; Cellular Component: integral component of membrane (GO:0016021);; Molecular Function: peptide antigen binding (GO:0042605);; Cellular Component: MHC class I protein complex (GO:0042612);;	K06751|2.54214e-13|lcm:102358245|K06751 major histocompatibility complex, class I | (RefSeq) Lach-UA-01; class I histocompatibility antigen, F10 alpha chain-like	ko04144:Endocytosis;ko04145:Phagosome;ko04514:Cell adhesion molecules (CAMs);ko05168:Herpes simplex infection	MHC class I antigen alpha 2, partial [Clarias batrachus]
F01_transcript_11518	832	371	740	8	0	0	20.98	8.09	18.49	0.24	0	0	4.53994e-11	-6.74691	female	--	--	--	PREDICTED: nesprin-1-like [Astyanax mexicanus]
F01_transcript_11520	695	807	678	3	4	7	17.5	17.57	16.91	0.1	0.1	0.19	1.16379e-17	-6.52247	female	--	K19928|2.24857e-32|ola:100049335|K19928 zona pellucida sperm-binding protein 3 | (RefSeq) ZPC domain containing protein 3	--	PREDICTED: zona pellucida sperm-binding protein 3-like [Larimichthys crocea]
F01_transcript_11524	58	38	71	2	1	18	1.46	0.83	1.77	0.06	0.02	0.49	0.0096452	-2.36227	female	--	--	--	PREDICTED: uncharacterized protein LOC101166008 [Oryzias latipes]
F01_transcript_11525	2530	2645	2528	355	450	390	64.76	58.54	64.12	10.64	11.27	10.33	9.38272e-05	-1.87069	female	--	K04684|4.56208e-158|tru:101071233|K04684 transcription factor Sp1 | (RefSeq) sp1; Sp1 transcription factor	ko04350:TGF-beta signaling pathway	PREDICTED: transcription factor Sp1-like [Astyanax mexicanus]
F01_transcript_11526	110	90	168	24	0	0	2.78	1.97	4.21	0.73	0	0	0.000265882	-2.74704	female	Molecular Function: protein binding (GO:0005515);; Cellular Component: membrane (GO:0016020);; Biological Process: cellular component organization (GO:0016043);; Biological Process: synaptic vesicle exocytosis (GO:0016079);; Cellular Component: protein complex (GO:0043234);; Cellular Component: cytoplasmic part (GO:0044444);;	K18212|3.48921e-125|xma:102226270|K18212 synaptosomal-associated protein 47 | (RefSeq) snap47; synaptosome associated protein 47	--	PREDICTED: synaptosomal-associated protein 47 [Astyanax mexicanus]
F01_transcript_11527	5018	4874	5361	245	384	450	133.55	112.13	141.38	7.62	9.99	12.37	2.16611e-09	-3.05749	female	Cellular Component: nucleus (GO:0005634);; Biological Process: snRNA export from nucleus (GO:0006408);;	K14291|1.61034e-140|dre:445490|K14291 phosphorylated adapter RNA export protein | (RefSeq) phax, rnuxa, wu:fb09e08, zgc:92415; phosphorylated adaptor for RNA export	ko03013:RNA transport	PREDICTED: phosphorylated adapter RNA export protein [Astyanax mexicanus]
F01_transcript_11531	637	907	623	94	113	126	15.98	19.67	15.49	2.76	2.77	3.27	0.00114403	-1.88115	female	Biological Process: renal system process (GO:0003014);; Molecular Function: receptor binding (GO:0005102);; Cellular Component: plasma membrane (GO:0005886);; Biological Process: protein targeting to membrane (GO:0006612);; Biological Process: sodium ion transport (GO:0006814);; Biological Process: anatomical structure morphogenesis (GO:0009653);; Cellular Component: endomembrane system (GO:00125…	K13365|6.05256e-110|dre:327272|K13365 Na(+)/H(+) exchange regulatory cofactor NHE-RF1 | (RefSeq) slc9a3r1, cb895, slc9a3r2, wu:fd20a02, zgc:55541, zgc:77629; solute carrier family 9, subfamily A (NHE3, cation proton antiporter 3), member 3 regulator 1	--	Na(+)/H(+) exchange regulatory cofactor NHE-RF1 [Danio rerio]
F01_transcript_11533	300	416	315	27	85	55	7.57	9.06	7.87	0.81	2.11	1.46	0.0088286	-1.88094	female	Molecular Function: alkylglycerone-phosphate synthase activity (GO:0008609);; Biological Process: lipid biosynthetic process (GO:0008610);; Molecular Function: oxidoreductase activity, acting on CH-OH group of donors (GO:0016614);; Molecular Function: flavin adenine dinucleotide binding (GO:0050660);; Biological Process: oxidation-reduction process (GO:0055114);;	K00803|0|dre:386801|K00803 alkyldihydroxyacetonephosphate synthase [EC:2.5.1.26] | (RefSeq) agps, fd16e06, wu:fd16e06, zgc:56718; alkylglycerone phosphate synthase	ko00565:Ether lipid metabolism;ko04146:Peroxisome	alkyldihydroxyacetonephosphate synthase, peroxisomal [Danio rerio]
F01_transcript_11544	448	288	461	37	78	94	11.26	6.27	11.49	1.09	1.93	2.46	0.0098121	-1.80464	female	Biological Process: mitochondrial fission (GO:0000266);; Cellular Component: mitochondrion (GO:0005739);; Biological Process: aerobic respiration (GO:0009060);;	--	--	PREDICTED: mitochondrial fission regulator 1 isoform X1 [Astyanax mexicanus]
F01_transcript_11548	784	660	828	4	144	148	19.79	14.4	20.71	0.13	3.57	3.88	0.000263275	-2.3302	female	--	K11799|0|dre:393674|K11799 WD repeat-containing protein 21A | (RefSeq) wdr21, zgc:73069; WD repeat domain 21	--	PREDICTED: DDB1- and CUL4-associated factor 4 [Astyanax mexicanus]
F01_transcript_1155	1210	1444	1311	86	135	186	13.18	13.63	14.15	1.1	1.44	2.11	2.35138e-06	-2.52368	female	--	--	--	PREDICTED: zinc finger protein 423-like isoform X1 [Astyanax mexicanus]
F01_transcript_11556	32	24	68	0	0	0	0.82	0.52	1.7	0	0	0	0.000102152	#NAME?	female specific express	Cellular Component: cell wall (GO:0005618);; Biological Process: carbohydrate metabolic process (GO:0005975);; Molecular Function: mannosidase activity (GO:0015923);; Molecular Function: alpha-glucosidase activity (GO:0090599);;	--	--	PREDICTED: acid trehalase-like protein 1-like isoform X1 [Astyanax mexicanus]
F01_transcript_1156	264	229	234	9	3	0	2.88	2.17	2.53	0.12	0.04	0	7.41501e-09	-4.83947	female	--	K15184|2.97012e-76|lcm:102361211|K15184 AF4/FMR2 family member 1 | (RefSeq) AFF1; AF4/FMR2 family member 1	--	PREDICTED: AF4/FMR2 family member 1 [Astyanax mexicanus]
F01_transcript_11563	79	65	67	227	218	243	1.99	1.42	1.68	6.7	5.37	6.34	0.000278048	2.53285	male	--	--	--	PREDICTED: cell division cycle-associated protein 4-like isoform X1 [Astyanax mexicanus]
F01_transcript_11574	1807	1781	1797	2	14	28	45	38.35	44.36	0.08	0.35	0.73	2.09139e-24	-6.30481	female	Biological Process: thrombocyte differentiation (GO:0002574);;	--	--	PREDICTED: bromodomain-containing protein 3 isoform X1 [Astyanax mexicanus]
F01_transcript_11576	404	628	442	46	113	53	10.18	13.68	11.05	1.38	2.79	1.38	0.00199128	-2.0069	female	Molecular Function: isomerase activity (GO:0016853);;	K10348|0|mze:101472684|K10348 LRR-repeat protein 1 | (RefSeq) lrr1; leucine rich repeat protein 1	--	PREDICTED: leucine-rich repeat protein 1-like [Astyanax mexicanus]
F01_transcript_11580	185	165	85	363	542	480	4.56	3.53	2.08	10.45	13.04	12.22	2.4122e-05	2.46925	male	Cellular Component: condensed chromosome kinetochore (GO:0000777);; Molecular Function: protein serine/threonine kinase activity (GO:0004674);; Molecular Function: protein binding (GO:0005515);; Molecular Function: ATP binding (GO:0005524);; Cellular Component: nucleolus (GO:0005730);; Cellular Component: centrosome (GO:0005813);; Cellular Component: cytosol (GO:0005829);; Cellular Component: mRN…	K08957|0|xla:379624|K08957 casein kinase 1, alpha [EC:2.7.11.1] | (RefSeq) csnk1a1.L, ck1, csnk1a1; casein kinase 1, alpha 1 L homeolog	ko04310:Wnt signaling pathway;ko04340:Hedgehog signaling pathway	PREDICTED: casein kinase I isoform alpha isoform X4 [Danio rerio]
F01_transcript_11585	1423	1337	1358	51	116	134	36.23	29.42	34.25	1.55	2.9	3.54	2.38425e-08	-3.04863	female	Cellular Component: nuclear chromatin (GO:0000790);; Molecular Function: transcription coactivator activity (GO:0003713);; Biological Process: histone H3-K36 methylation (GO:0010452);; Biological Process: peptidyl-lysine trimethylation (GO:0018023);; Biological Process: peptidyl-lysine monomethylation (GO:0018026);; Biological Process: peptidyl-lysine dimethylation (GO:0018027);; Molecular Functi…	K19199|0|dre:337193|K19199 histone-lysine N-methyltransferase SETD3 [EC:2.1.1.43] | (RefSeq) setd3, fb01d12, wu:fb01d12, zgc:63842; SET domain containing 3	--	SET domain containing 3 [Danio rerio]
F01_transcript_11586	1098	1300	1219	19	66	32	27.78	28.43	30.55	0.57	1.64	0.84	8.10778e-13	-4.20972	female	Cellular Component: membrane (GO:0016020);; Molecular Function: transferase activity, transferring glycosyl groups (GO:0016757);;	--	--	PREDICTED: coiled-coil domain-containing protein 126-like isoform X1 [Astyanax mexicanus]
F01_transcript_11591	383	425	389	0	0	0	9.67	9.28	9.73	0	0	0	4.61765e-18	#NAME?	female specific express	Molecular Function: carboxypeptidase activity (GO:0004180);; Biological Process: proteolysis (GO:0006508);; Molecular Function: metallopeptidase activity (GO:0008237);; Molecular Function: peptidyl-dipeptidase activity (GO:0008241);; Cellular Component: integral component of membrane (GO:0016021);; Molecular Function: metal ion binding (GO:0046872);;	K01283|0|dre:565980|K01283 peptidyl-dipeptidase A [EC:3.4.15.1] | (RefSeq) ace, fb81h03, si:ch211-124e16.1, wu:fb81h03; angiotensin I converting enzyme (peptidyl-dipeptidase A) 1	--	PREDICTED: angiotensin-converting enzyme [Danio rerio]
F01_transcript_11593	2347	2328	2229	429	644	562	58.59	50.25	55.13	12.53	15.71	14.51	0.00853314	-1.28445	female	Molecular Function: endoribonuclease activity (GO:0004521);; Cellular Component: mRNA cleavage and polyadenylation specificity factor complex (GO:0005847);; Biological Process: mRNA polyadenylation (GO:0006378);; Molecular Function: zinc ion binding (GO:0008270);; Biological Process: eye photoreceptor cell development (GO:0042462);; Molecular Function: RNA binding (GO:0044822);; Biological Proces…	K14404|4.15106e-153|bom:102281049|K14404 cleavage and polyadenylation specificity factor subunit 4 | (RefSeq) CPSF4; cleavage and polyadenylation specific factor 4	ko03015:mRNA surveillance pathway;ko05164:Influenza A	cleavage and polyadenylation specificity factor subunit 4 [Ictalurus punctatus]
F01_transcript_11595	89	71	96	4	8	16	2.27	1.57	2.44	0.13	0.22	0.43	0.0056067	-2.50219	female	Biological Process: protein polyubiquitination (GO:0000209);; Molecular Function: ATP binding (GO:0005524);; Cellular Component: nucleus (GO:0005634);; Cellular Component: cytoplasm (GO:0005737);; Biological Process: DNA repair (GO:0006281);; Biological Process: protein monoubiquitination (GO:0006513);; Biological Process: misfolded or incompletely synthesized protein catabolic process (GO:000651…	K10688|8.32621e-94|mze:101487815|K10688 ubiquitin-conjugating enzyme E2 W [EC:2.3.2.25] | (RefSeq) ube2w; ubiquitin conjugating enzyme E2 W	ko04120:Ubiquitin mediated proteolysis	PREDICTED: ubiquitin-conjugating enzyme E2 W-like [Maylandia zebra]
F01_transcript_116	5173	5248	5120	7968	11165	10439	36.62	32.21	35.91	66.55	77.67	76.97	0.00203358	1.72596	male	Molecular Function: calcium ion binding (GO:0005509);; Cellular Component: node of Ranvier (GO:0033268);; Cellular Component: paranode region of axon (GO:0033270);; Biological Process: clustering of voltage-gated sodium channels (GO:0045162);;	K06114|0|dre:553383|K06114 spectrin alpha | (RefSeq) spna2, im:7157190, wu:fa20e05, wu:fb33g08, wu:fk32a10, zgc:112229; spectrin alpha 2	ko04210:Apoptosis	PREDICTED: spectrin alpha chain, non-erythrocytic 1 isoform X12 [Astyanax mexicanus]
F01_transcript_1160	180	374	244	12	19	26	1.97	3.56	2.66	0.17	0.2	0.31	9.53827e-05	-3.02432	female	Molecular Function: metal ion binding (GO:0046872);;	K19947|0|dre:568573|K19947 protein-methionine sulfoxide oxidase MICAL [EC:1.14.13.-] | (RefSeq) mical1, MICAL-1, zgc:171928; microtubule associated monooxygenase, calponin and LIM domain containing 1	--	PREDICTED: protein-methionine sulfoxide oxidase mical1 [Danio rerio]
F01_transcript_11602	740	1013	806	110	200	170	18.55	21.96	20.02	3.23	4.91	4.41	0.00376557	-1.62924	female	Molecular Function: ubiquitin-protein transferase activity (GO:0004842);; Cellular Component: cytoplasm (GO:0005737);; Biological Process: signal transduction (GO:0007165);; Molecular Function: zinc ion binding (GO:0008270);; Molecular Function: UDP-N-acetylmuramoylalanyl-D-glutamyl-2,6-diaminopimelate-D-alanyl-D-alanine ligase activity (GO:0008766);; Biological Process: response to virus (GO:000…	K03175|0|dre:554561|K03175 TNF receptor-associated factor 6 [EC:2.3.2.27] | (RefSeq) traf6, fi15f02, wu:fi15f02, zgc:63704; TNF receptor-associated factor 6	ko04010:MAPK signaling pathway;ko04120:Ubiquitin mediated proteolysis;ko04144:Endocytosis;ko04620:Toll-like receptor signaling pathway;ko04621:NOD-like receptor signaling pathway;ko04622:RIG-I-like receptor signaling pathway;ko05168:Herpes simplex infection	tumor necrosis factor receptor-associated factor 6 [Ctenopharyngodon idella]
F01_transcript_11605	60	73	62	761	851	2091	1.53	1.6	1.57	22.39	20.9	54.33	9.73483e-08	4.99871	male	Molecular Function: RNA-directed DNA polymerase activity (GO:0003964);; Biological Process: RNA-dependent DNA biosynthetic process (GO:0006278);;	--	--	ORF2-encoded protein [Danio rerio]
F01_transcript_11617	80	68	61	1017	2102	1658	2.02	1.49	1.53	30.07	51.89	43.3	1.29324e-22	5.27326	male	Molecular Function: calcium ion binding (GO:0005509);; Molecular Function: GTP binding (GO:0005525);; Cellular Component: endoplasmic reticulum (GO:0005783);; Cellular Component: integral component of membrane (GO:0016021);; Biological Process: endocytic recycling (GO:0032456);; Cellular Component: perinuclear region of cytoplasm (GO:0048471);; Biological Process: protein homooligomerization (GO:…	K12477|0|dre:569546|K12477 EH domain-containing protein 4 | (RefSeq) ehd4, im:7147183; EH-domain containing 4	ko04144:Endocytosis	Im:7147183 protein [Danio rerio]
F01_transcript_11625	28	36	23	76	144	98	0.71	0.79	0.58	2.25	3.57	2.57	0.000858691	2.66666	male	Molecular Function: oxidoreductase activity (GO:0016491);; Biological Process: oxidation-reduction process (GO:0055114);;	K17218|0|dre:550580|K17218 sulfide:quinone oxidoreductase [EC:1.8.5.4] | (RefSeq) sqrdl, fj81h04, wu:fj81h04, zgc:113156; sulfide quinone reductase-like (yeast)	ko00920:Sulfur metabolism	PREDICTED: sulfide:quinone oxidoreductase, mitochondrial-like isoform X1 [Astyanax mexicanus]
F01_transcript_1163	83	119	83	29	0	0	0.91	1.13	0.9	0.38	0	0	0.00344878	-2.07202	female	Cellular Component: nucleus (GO:0005634);; Biological Process: regulation of transcription, DNA-templated (GO:0006355);;	--	--	PREDICTED: scm-like with four MBT domains protein 2 isoform X1 [Danio rerio]
F01_transcript_11642	622	323	545	4	45	0	15.7	7.06	13.63	0.14	1.13	0	1.03088e-07	-4.25104	female	Molecular Function: peptidyl-prolyl cis-trans isomerase activity (GO:0003755);; Molecular Function: calcium ion binding (GO:0005509);; Molecular Function: FK506 binding (GO:0005528);; Cellular Component: endoplasmic reticulum membrane (GO:0005789);; Biological Process: chaperone-mediated protein folding (GO:0061077);;	K09575|0|dre:324381|K09575 FK506-binding protein 9/10 [EC:5.2.1.8] | (RefSeq) fkbp10b, fkbp10, wu:fc27c03; FK506 binding protein 10b	--	PREDICTED: peptidyl-prolyl cis-trans isomerase FKBP10-like isoform X1 [Astyanax mexicanus]
F01_transcript_11646	1121	907	1085	83	258	171	28.6	20.01	27.43	2.5	6.45	4.53	0.000755316	-1.88272	female	Molecular Function: alpha-1,2-mannosyltransferase activity (GO:0000026);; Molecular Function: alpha-1,3-mannosyltransferase activity (GO:0000033);; Molecular Function: alpha-1,3-galactosyltransferase activity (GO:0001962);; Molecular Function: UDP-glucose:glycoprotein glucosyltransferase activity (GO:0003980);; Molecular Function: glycolipid mannosyltransferase activity (GO:0004376);; Molecular F…	K03846|0|mze:101486449|K03846 alpha-1,2-mannosyltransferase [EC:2.4.1.259 2.4.1.261] | (RefSeq) alg9; ALG9, alpha-1,2-mannosyltransferase	ko00510:N-Glycan biosynthesis	PREDICTED: alpha-1,2-mannosyltransferase ALG9 isoform X2 [Astyanax mexicanus]
F01_transcript_11656	1166	1371	1135	98	214	243	29.67	30.16	28.62	2.92	5.32	6.39	0.00023918	-1.98515	female	Cellular Component: nucleus (GO:0005634);; Cellular Component: cytosol (GO:0005829);; Biological Process: multicellular organism development (GO:0007275);; Molecular Function: zinc ion binding (GO:0008270);; Molecular Function: UDP-N-acetylmuramoylalanyl-D-glutamyl-2,6-diaminopimelate-D-alanyl-D-alanine ligase activity (GO:0008766);; Cellular Component: integral component of membrane (GO:0016021)…	K04506|0|dre:80955|K04506 E3 ubiquitin-protein ligase SIAH1 [EC:2.3.2.27] | (RefSeq) siah1, Siah1a, id:ibd2635, zgc:56026; siah E3 ubiquitin protein ligase 1	ko04115:p53 signaling pathway;ko04120:Ubiquitin mediated proteolysis;ko04310:Wnt signaling pathway	PREDICTED: E3 ubiquitin-protein ligase Siah1 isoform X2 [Astyanax mexicanus]
F01_transcript_11657	377	616	360	1242	1151	883	9.54	13.5	9.05	36.78	28.46	23.1	0.00172923	2.16947	male	Molecular Function: glutathione transferase activity (GO:0004364);; Molecular Function: voltage-gated ion channel activity (GO:0005244);; Molecular Function: chloride channel activity (GO:0005254);; Cellular Component: nucleus (GO:0005634);; Cellular Component: cytoplasm (GO:0005737);; Biological Process: glutathione metabolic process (GO:0006749);; Biological Process: apoptotic process (GO:00069…	K05024|6.24768e-163|mze:101475901|K05024 chloride intracellular channel protein 4 | (RefSeq) clic4; chloride intracellular channel 4	--	PREDICTED: chloride intracellular channel protein 4-like [Oreochromis niloticus]
F01_transcript_11658	326	254	315	18	34	76	8.14	5.49	7.79	0.53	0.84	1.96	0.00525189	-2.11764	female	Molecular Function: non-membrane spanning protein tyrosine kinase activity (GO:0004715);; Molecular Function: receptor binding (GO:0005102);; Molecular Function: ATP binding (GO:0005524);; Biological Process: transmembrane receptor protein tyrosine kinase signaling pathway (GO:0007169);; Biological Process: cell differentiation (GO:0030154);; Cellular Component: extrinsic component of cytoplasmic…	K08892|0|mze:101477138|K08892 fyn-related kinase [EC:2.7.10.2] | (RefSeq) frk; fyn related Src family tyrosine kinase	--	PREDICTED: tyrosine-protein kinase FRK [Astyanax mexicanus]
F01_transcript_1166	5572	9772	5616	583	995	1430	61.21	93.01	61.12	7.55	10.73	16.34	8.24172e-05	-2.03159	female	Molecular Function: RNA binding (GO:0003723);; Biological Process: cellular response to estrogen stimulus (GO:0071391);;	--	--	PREDICTED: vigilin isoform X2 [Astyanax mexicanus]
F01_transcript_11667	842	2659	868	21375	23811	17763	21.36	58.28	21.81	633.78	589.45	465.21	2.97929e-13	4.75134	male	Cellular Component: mitochondrial inner membrane (GO:0005743);; Molecular Function: NADH dehydrogenase (ubiquinone) activity (GO:0008137);; Cellular Component: integral component of membrane (GO:0016021);; Biological Process: ATP synthesis coupled electron transport (GO:0042773);; Cellular Component: respiratory chain (GO:0070469);;	K03883|0|tru:805223|K03883 NADH-ubiquinone oxidoreductase chain 5 [EC:1.6.5.3] | (RefSeq) ND5; NADH dehydrogenase subunit 5	ko00190:Oxidative phosphorylation	NADH dehydrogenase subunit 5 (mitochondrion) [Clarias fuscus]
F01_transcript_11669	4224	4029	4083	15073	18991	12573	107.9	88.98	103.36	450.3	473.69	331.77	3.92662e-06	2.75206	male	Molecular Function: ATP binding (GO:0005524);; Cellular Component: cytoplasm (GO:0005737);; Biological Process: protein folding (GO:0006457);; Molecular Function: unfolded protein binding (GO:0051082);;	K09497|0|dre:322258|K09497 T-complex protein 1 subunit epsilon | (RefSeq) cct5, wu:fb54h08; chaperonin containing TCP1, subunit 5 (epsilon)	--	PREDICTED: T-complex protein 1 subunit epsilon [Astyanax mexicanus]
F01_transcript_11674	525	550	469	70	81	115	13.42	12.16	11.88	2.12	2.05	3.06	0.00583469	-1.74508	female	--	--	--	PREDICTED: ewing&apos;s tumor-associated antigen 1-like isoform X2 [Astyanax mexicanus]
F01_transcript_11675	930	938	892	16	17	44	23.62	20.6	22.45	0.48	0.42	1.15	2.56753e-12	-4.41869	female	Cellular Component: podosome (GO:0002102);; Cellular Component: cytoplasm (GO:0005737);; Cellular Component: cell junction (GO:0030054);; Cellular Component: invadopodium (GO:0071437);;	--	--	novel protein similar to vertebrate actin filament associated protein 1-like 1 (AFAP1L1, zgc:114084) [Danio rerio]
F01_transcript_11692	1080	1005	949	0	0	0	27.3	21.96	23.78	0	0	0	2.07674e-30	#NAME?	female specific express	Biological Process: lipid transport (GO:0006869);;	K20465|0|dre:777767|K20465 oxysterol-binding protein-related protein 9/10/11 | (RefSeq) osbpl9, zgc:154069; oxysterol binding protein-like 9	--	PREDICTED: oxysterol-binding protein-related protein 9 isoform X3 [Danio rerio]
F01_transcript_11697	475	495	514	11	29	78	12.07	10.89	12.94	0.36	0.72	2.05	1.94625e-05	-2.99004	female	--	--	--	PREDICTED: SET and MYND domain-containing protein 4-like isoform X1 [Astyanax mexicanus]
F01_transcript_11700	500	476	516	2	23	7	12.73	10.47	13.02	0.07	0.58	0.2	1.42126e-10	-4.87351	female	Molecular Function: catalytic activity (GO:0003824);; Molecular Function: binding (GO:0005488);; Biological Process: DNA repair (GO:0006281);;	K03575|0|dre:558403|K03575 A/G-specific adenine glycosylase [EC:3.2.2.-] | (RefSeq) mutyh, si:ch211-241d21.4; mutY DNA glycosylase	ko03410:Base excision repair	PREDICTED: A/G-specific adenine DNA glycosylase-like isoform X1 [Astyanax mexicanus]
F01_transcript_11707	1380	2296	1197	34	72	103	35.07	50.44	30.16	1.04	1.81	2.71	4.77026e-12	-3.79504	female	--	--	--	uncharacterized protein LOC569174 [Danio rerio]
F01_transcript_11708	465	477	482	43	34	44	11.83	10.5	12.16	1.3	0.85	1.17	3.54294e-05	-2.70783	female	Molecular Function: acetylgalactosaminyltransferase activity (GO:0008376);; Cellular Component: integral component of membrane (GO:0016021);; Cellular Component: Golgi cisterna membrane (GO:0032580);;	K13499|0|lcm:102346351|K13499 chondroitin sulfate synthase [EC:2.4.1.175 2.4.1.226] | (RefSeq) chondroitin sulfate synthase 3-like	ko00532:Glycosaminoglycan biosynthesis - chondroitin sulfate / dermatan sulfate	PREDICTED: LOW QUALITY PROTEIN: chondroitin sulfate synthase 3 [Astyanax mexicanus]
F01_transcript_1171	2453	3196	2522	161	289	432	26.76	30.21	27.25	2.07	3.09	4.91	8.31371e-07	-2.46642	female	--	--	--	PREDICTED: sperm-associated antigen 5 [Danio rerio]
F01_transcript_11715	212	329	278	0	0	20	5.48	7.34	7.12	0	0	0.54	5.12853e-08	-4.76794	female	Cellular Component: cytoplasm (GO:0005737);; Biological Process: negative regulation of TOR signaling (GO:0032007);;	--	--	PREDICTED: tumor necrosis factor alpha-induced protein 8-like protein 1 isoform X1 [Astyanax mexicanus]
F01_transcript_11717	204	537	187	8	0	0	5.18	11.75	4.71	0.24	0	0	3.04407e-06	-5.5992	female	Molecular Function: transporter activity (GO:0005215);; Cellular Component: early endosome (GO:0005769);; Cellular Component: cytosol (GO:0005829);; Cellular Component: integral component of plasma membrane (GO:0005887);; Biological Process: Golgi to plasma membrane transport (GO:0006893);; Biological Process: endocytosis (GO:0006897);; Molecular Function: cupric reductase activity (GO:0008823);;…	K14738|0|dre:100151287|K14738 metalloreductase STEAP2 [EC:1.16.1.-] | (RefSeq) steap2; STEAP family member 2, metalloreductase	--	PREDICTED: metalloreductase STEAP2 [Astyanax mexicanus]
F01_transcript_11725	18534	19794	18710	105964	139545	148465	492.75	454.9	492.9	3293.11	3621.4	4075.55	1.43073e-05	3.58614	male	Molecular Function: ATP binding (GO:0005524);; Biological Process: fin regeneration (GO:0031101);; Biological Process: regulation of fibroblast growth factor receptor signaling pathway (GO:0040036);; Biological Process: positive regulation of receptor-mediated endocytosis (GO:0048260);; Biological Process: protein localization to early endosome (GO:1902946);;	K03283|0|xma:102234316|K03283 heat shock 70kDa protein 1/8 | (RefSeq) heat shock cognate 70 kDa protein	ko03040:Spliceosome;ko04010:MAPK signaling pathway;ko04141:Protein processing in endoplasmic reticulum;ko04144:Endocytosis	heat shock cognate 70 kDa protein [Clarias batrachus]
F01_transcript_11731	1946	2328	1937	158	157	160	50.26	52	49.6	4.79	3.96	4.29	7.57303e-09	-2.86367	female	Biological Process: MAPK cascade (GO:0000165);; Molecular Function: MAP kinase activity (GO:0004707);; Molecular Function: ATP binding (GO:0005524);; Cellular Component: cytoplasm (GO:0005737);; Biological Process: regulation of transcription, DNA-templated (GO:0006355);;	K04441|0|dre:30681|K04441 p38 MAP kinase [EC:2.7.11.24] | (RefSeq) mapk12a, erk6, etID309866.18, mapk12, sapk3, wu:fa05c12, zgc:101695; mitogen-activated protein kinase 12a	ko04010:MAPK signaling pathway;ko04068:FoxO signaling pathway;ko04261:Adrenergic signaling in cardiomyocytes;ko04370:VEGF signaling pathway;ko04620:Toll-like receptor signaling pathway;ko04621:NOD-like receptor signaling pathway;ko04622:RIG-I-like receptor signaling pathway;ko04912:GnRH signaling pathway;ko04914:Progesterone-mediated oocyte maturation;ko04933:AGE-RAGE signaling pathway in diabeti…	mitogen-activated protein kinase 12 [Ictalurus furcatus]
F01_transcript_11737	974	2089	904	130	371	211	24.65	45.69	22.67	3.85	9.18	5.52	0.00948748	-1.69174	female	Cellular Component: spindle pole (GO:0000922);; Molecular Function: ATP binding (GO:0005524);; Cellular Component: nucleus (GO:0005634);; Cellular Component: cytoplasm (GO:0005737);; Cellular Component: centrosome (GO:0005813);; Cellular Component: microtubule (GO:0005874);; Biological Process: mitotic cell cycle (GO:0007067);; Molecular Function: microtubule binding (GO:0008017);; Molecular Func…	K07767|0|dre:553631|K07767 katanin p60 ATPase-containing subunit A1 [EC:3.6.4.3] | (RefSeq) katna1, si:dkey-15j16.1, zgc:110580; katanin p60 (ATPase containing) subunit A 1	--	PREDICTED: katanin p60 ATPase-containing subunit A1 isoform X1 [Astyanax mexicanus]
F01_transcript_1174	384	692	430	0	60	27	4.21	6.57	4.67	0	0.66	0.31	1.34646e-06	-3.46367	female	Molecular Function: ATP binding (GO:0005524);; Cellular Component: integral component of plasma membrane (GO:0005887);; Cellular Component: basolateral plasma membrane (GO:0016323);; Molecular Function: ATPase activity, coupled to transmembrane movement of substances (GO:0042626);; Biological Process: transmembrane transport (GO:0055085);; Cellular Component: extracellular exosome (GO:0070062);;	K05665|0|dre:100002010|K05665 ATP-binding cassette, subfamily C (CFTR/MRP), member 1 | (RefSeq) abcc1, si:dkeyp-72e1.5; ATP-binding cassette, sub-family C (CFTR/MRP), member 1	ko02010:ABC transporters	PREDICTED: multidrug resistance-associated protein 1 [Astyanax mexicanus]
F01_transcript_11740	29	69	30	1060	1594	2216	0.73	1.5	0.75	31.08	39.02	57.39	4.24587e-27	6.05108	male	Molecular Function: RNA polymerase II regulatory region sequence-specific DNA binding (GO:0000977);; Molecular Function: RNA polymerase II transcription factor binding (GO:0001085);; Molecular Function: transcriptional activator activity, RNA polymerase II transcription regulatory region sequence-specific binding (GO:0001228);; Biological Process: liver development (GO:0001889);; Biological Proce…	K09183|3.1826e-148|tru:101079239|K09183 GATA-binding protein 4 | (RefSeq) gata4; GATA binding protein 4	--	PREDICTED: transcription factor GATA-4-like [Lepisosteus oculatus]
F01_transcript_11741	332	440	316	277	673	762	8.63	9.89	8.14	8.42	17.08	20.45	0.00677637	1.39117	male	Molecular Function: protein serine/threonine kinase activity (GO:0004674);; Molecular Function: ATP binding (GO:0005524);; Cellular Component: cytoplasm (GO:0005737);; Biological Process: regulation of mitotic cell cycle (GO:0007346);; Biological Process: hemopoiesis (GO:0030097);; Biological Process: negative regulation of apoptotic process (GO:0043066);; Biological Process: protein autophosphor…	K04702|1.15976e-141|dre:58054|K04702 proto-oncogene serine/threonine-protein kinase Pim-1 [EC:2.7.11.1] | (RefSeq) pim2, cb1068, fj47b05, pim1, wu:fj47b05; Pim-2 proto-oncogene, serine/threonine kinase	ko04933:AGE-RAGE signaling pathway in diabetic complications	Pim1 protein [Danio rerio]
F01_transcript_11742	6	7	1	29	50	52	0.16	0.18	0.03	0.89	1.26	1.37	6.97174e-06	4.01891	male	Molecular Function: transporter activity (GO:0005215);; Cellular Component: endoplasmic reticulum membrane (GO:0005789);; Cellular Component: plasma membrane (GO:0005886);; Biological Process: bile acid and bile salt transport (GO:0015721);; Cellular Component: integral component of membrane (GO:0016021);; Molecular Function: protein homodimerization activity (GO:0042803);; Cellular Component: pr…	K14360|3.44947e-09|dre:447807|K14360 organic solute transporter subunit alpha | (RefSeq) slc51a, fb57f06, osta, wu:fb57f06, zgc:92111; solute carrier family 51, alpha subunit	--	organic solute transporter subunit alpha [Danio rerio]
F01_transcript_11754	953	1315	1181	9	209	108	24.38	29.07	29.93	0.29	5.24	2.87	1.79245e-06	-2.75154	female	Molecular Function: RNA polymerase II transcription cofactor activity (GO:0001104);; Biological Process: regulation of transcription from RNA polymerase II promoter (GO:0006357);; Cellular Component: mediator complex (GO:0016592);;	K15133|0|ola:101168060|K15133 mediator of RNA polymerase II transcription subunit 17 | (RefSeq) med17; mediator complex subunit 17	--	PREDICTED: mediator of RNA polymerase II transcription subunit 17-like [Astyanax mexicanus]
F01_transcript_11758	3570	3882	3699	241	1009	812	90.6	85.17	93.01	7.17	25.02	21.31	0.000878256	-1.73523	female	Molecular Function: protein disulfide isomerase activity (GO:0003756);; Cellular Component: endoplasmic reticulum (GO:0005783);; Biological Process: protein folding (GO:0006457);; Biological Process: response to endoplasmic reticulum stress (GO:0034976);; Biological Process: apoptotic cell clearance (GO:0043277);; Biological Process: cell redox homeostasis (GO:0045454);;	K13984|0|xma:102226918|K13984 thioredoxin domain-containing protein 5 | (RefSeq) txndc5; thioredoxin domain containing 5	ko04141:Protein processing in endoplasmic reticulum	PREDICTED: thioredoxin domain-containing protein 5 [Astyanax mexicanus]
F01_transcript_11763	600	932	612	171	98	141	15.33	20.56	15.49	5.12	2.46	3.73	0.00576766	-1.47925	female	Molecular Function: structural constituent of cytoskeleton (GO:0005200);; Cellular Component: cytoplasm (GO:0005737);; Cellular Component: cytoskeleton (GO:0005856);; Molecular Function: cytoskeletal protein binding (GO:0008092);; Cellular Component: extrinsic component of membrane (GO:0019898);; Biological Process: actomyosin structure organization (GO:0031032);;	K21111|0|dre:100332627|K21111 band 4.1-like protein 4B | (RefSeq) epb41l4b, si:dkey-218i12.1; erythrocyte membrane protein band 4.1 like 4B	--	PREDICTED: band 4.1-like protein 4B isoform X3 [Danio rerio]
F01_transcript_11770	7	40	10	84	159	235	0.2	0.89	0.25	2.53	3.97	6.21	7.93381e-07	3.87605	male	Molecular Function: transporter activity (GO:0005215);; Cellular Component: mitochondrial inner membrane (GO:0005743);; Biological Process: heme biosynthetic process (GO:0006783);; Cellular Component: integral component of membrane (GO:0016021);; Biological Process: erythrocyte differentiation (GO:0030218);; Biological Process: hemoglobin biosynthetic process (GO:0042541);; Biological Process: tr…	K15118|3.00056e-70|dre:571961|K15118 solute carrier family 25, member 38 | (RefSeq) slc25a38b; solute carrier family 25, member 38b	--	PREDICTED: solute carrier family 25 member 38-B-like isoform X2 [Astyanax mexicanus]
[truncated: 12,355 more rows]
