# Supplementary material for: A First Insight into the Gonad Transcriptome of Hong Kong Catfish (Clarias fuscus)
Source: Animals (Basel). 2021 Apr 15;11(4):1131. doi: 10.3390/ani11041131 (PMC8071282; doi:10.3390/ani11041131)
Supplement: Supplementary file 1 [file animals-11-01131-s001.zip › animals-1157742-supplementary/Supplementary table S3.xlsx]

## Sheet: Sheet1
Table S3 Gene Ontology enrichment of differentially expressed genes between testis and ovary.
GO ID	GO classification	Description	p-value
GO:0015671	biological process	oxygen transport	1e-30
GO:0014823	biological process	response to activity	1e-30
GO:0001570	biological process	vasculogenesis	1e-20
GO:0048565	biological process	digestive tract development	2.9e-15
GO:0001666	biological process	response to hypoxia	3.8e-15
GO:0015074	biological process	DNA integration	1.3e-06
GO:0006313	biological process	transposition, DNA-mediated	3.1e-06
GO:0001556	biological process	oocyte maturation	1.1e-05
GO:0055114	biological process	oxidation-reduction process	2.2e-05
GO:0002181	biological process	cytoplasmic translation	3e-05
GO:1902598	biological process	creatine transmembrane transport	4.5e-05
GO:0000387	biological process	spliceosomal snRNP assembly	6.3e-05
GO:0019367	biological process	fatty acid elongation, saturated fatty acid	0.00014
GO:0034625	biological process	fatty acid elongation, monounsaturated fatty acid	0.00014
GO:0034626	biological process	fatty acid elongation, polyunsaturated fatty acid	0.00014
GO:0006744	biological process	ubiquinone biosynthetic process	0.00015
GO:0007338	biological process	single fertilization	0.00016
GO:0006400	biological process	tRNA modification	0.00017
GO:0048854	biological process	brain morphogenesis	0.00027
GO:0035674	biological process	tricarboxylic acid transmembrane transport	0.00036
GO:0015746	biological process	citrate transport	0.00036
GO:0000028	biological process	ribosomal small subunit assembly	0.00041
GO:0006189	biological process	'de novo' IMP biosynthetic process	0.00045
GO:0033344	biological process	cholesterol efflux	0.00048
GO:0051124	biological process	synaptic growth at neuromuscular junction	0.00056
GO:2000053	biological process	regulation of Wnt signaling pathway involved in dorsal/ventral axis specification	0.00074
GO:0042761	biological process	very long-chain fatty acid biosynthetic process	0.00076
GO:0000027	biological process	ribosomal large subunit assembly	0.00078
GO:0030517	biological process	negative regulation of axon extension	0.00079
GO:0051491	biological process	positive regulation of filopodium assembly	0.00087
GO:0006268	biological process	DNA unwinding involved in DNA replication	0.00143
GO:0010955	biological process	negative regulation of protein processing	0.00153
GO:0048821	biological process	erythrocyte development	0.00165
GO:0051256	biological process	mitotic spindle midzone assembly	0.00186
GO:0034501	biological process	protein localization to kinetochore	0.0019
GO:0021554	biological process	optic nerve development	0.00191
GO:1902476	biological process	chloride transmembrane transport	0.00209
GO:0006412	biological process	translation	0.00225
GO:0006120	biological process	mitochondrial electron transport, NADH to ubiquinone	0.00241
GO:0060395	biological process	SMAD protein signal transduction	0.00255
GO:0000188	biological process	inactivation of MAPK activity	0.00263
GO:0035094	biological process	response to nicotine	0.00286
GO:0009450	biological process	gamma-aminobutyric acid catabolic process	0.0029
GO:0046459	biological process	short-chain fatty acid metabolic process	0.0029
GO:0006546	biological process	glycine catabolic process	0.00305
GO:0015801	biological process	aromatic amino acid transport	0.00311
GO:0009060	biological process	aerobic respiration	0.00324
GO:0043137	biological process	DNA replication, removal of RNA primer	0.00339
GO:0048922	biological process	posterior lateral line neuromast deposition	0.00343
GO:0007632	biological process	visual behavior	0.00358
GO:0051673	biological process	membrane disruption in other organism	0.00361
GO:0034728	biological process	nucleosome organization	0.00399
GO:0006681	biological process	galactosylceramide metabolic process	0.00401
GO:0006086	biological process	acetyl-CoA biosynthetic process from pyruvate	0.00417
GO:0006835	biological process	dicarboxylic acid transport	0.00438
GO:0042574	biological process	retinal metabolic process	0.00449
GO:0010248	biological process	establishment or maintenance of transmembrane electrochemical gradient	0.00459
GO:0048755	biological process	branching morphogenesis of a nerve	0.00486
GO:0050830	biological process	defense response to Gram-positive bacterium	0.0049
GO:0046479	biological process	glycosphingolipid catabolic process	0.00514
GO:0006636	biological process	unsaturated fatty acid biosynthetic process	0.00545
GO:0051964	biological process	negative regulation of synapse assembly	0.00566
GO:0006123	biological process	mitochondrial electron transport, cytochrome c to oxygen	0.00579
GO:0030219	biological process	megakaryocyte differentiation	0.00587
GO:0006446	biological process	regulation of translational initiation	0.00588
GO:0060283	biological process	negative regulation of oocyte development	0.00598
GO:0071805	biological process	potassium ion transmembrane transport	0.00598
GO:1900544	biological process	positive regulation of purine nucleotide metabolic process	0.00625
GO:0019882	biological process	antigen processing and presentation	0.00628
GO:0051665	biological process	membrane raft localization	0.00628
GO:0001895	biological process	retina homeostasis	0.00634
GO:0015937	biological process	coenzyme A biosynthetic process	0.00648
GO:0000281	biological process	mitotic cytokinesis	0.00683
GO:0048841	biological process	regulation of axon extension involved in axon guidance	0.00702
GO:1901724	biological process	positive regulation of cell proliferation involved in kidney development	0.00708
GO:0071353	biological process	cellular response to interleukin-4	0.00708
GO:0060775	biological process	planar cell polarity pathway involved in gastrula mediolateral intercalation	0.00715
GO:2000543	biological process	positive regulation of gastrulation	0.00717
GO:0036089	biological process	cleavage furrow formation	0.00717
GO:0048681	biological process	negative regulation of axon regeneration	0.00735
GO:0006270	biological process	DNA replication initiation	0.00744
GO:0042416	biological process	dopamine biosynthetic process	0.00747
GO:0014916	biological process	regulation of lung blood pressure	0.00747
GO:0050884	biological process	neuromuscular process controlling posture	0.00747
GO:0061026	biological process	cardiac muscle tissue regeneration	0.00774
GO:0051445	biological process	regulation of meiotic cell cycle	0.00798
GO:0048022	biological process	negative regulation of melanin biosynthetic process	0.00801
GO:0070245	biological process	positive regulation of thymocyte apoptotic process	0.00801
GO:0002741	biological process	positive regulation of cytokine secretion involved in immune response	0.00801
GO:0048341	biological process	paraxial mesoderm formation	0.00801
GO:0060067	biological process	cervix development	0.00801
GO:0060068	biological process	vagina development	0.00801
GO:0071425	biological process	hematopoietic stem cell proliferation	0.00801
GO:2000049	biological process	positive regulation of cell-cell adhesion mediated by cadherin	0.00801
GO:1900020	biological process	positive regulation of protein kinase C activity	0.00801
GO:0007494	biological process	midgut development	0.00801
GO:2000484	biological process	positive regulation of interleukin-8 secretion	0.00801
GO:0007442	biological process	hindgut morphogenesis	0.00801
GO:0038031	biological process	non-canonical Wnt signaling pathway via JNK cascade	0.00801
GO:0045080	biological process	positive regulation of chemokine biosynthetic process	0.00801
GO:0061350	biological process	planar cell polarity pathway involved in cardiac muscle tissue morphogenesis	0.00801
GO:0061354	biological process	planar cell polarity pathway involved in pericardium morphogenesis	0.00801
GO:0061347	biological process	planar cell polarity pathway involved in outflow tract morphogenesis	0.00801
GO:0061348	biological process	planar cell polarity pathway involved in ventricular septum morphogenesis	0.00801
GO:0061349	biological process	planar cell polarity pathway involved in cardiac right atrium morphogenesis	0.00801
GO:0021891	biological process	olfactory bulb interneuron development	0.00801
GO:0060686	biological process	negative regulation of prostatic bud formation	0.00801
GO:0060638	biological process	mesenchymal-epithelial cell signaling	0.00801
GO:0060907	biological process	positive regulation of macrophage cytokine production	0.00801
GO:0010820	biological process	positive regulation of T cell chemotaxis	0.00801
GO:0032148	biological process	activation of protein kinase B activity	0.00801
GO:0043032	biological process	positive regulation of macrophage activation	0.00801
GO:0032755	biological process	positive regulation of interleukin-6 production	0.00801
GO:0050718	biological process	positive regulation of interleukin-1 beta secretion	0.00801
GO:0090037	biological process	positive regulation of protein kinase C signaling	0.00801
GO:0045727	biological process	positive regulation of translation	0.00813
GO:0006122	biological process	mitochondrial electron transport, ubiquinol to cytochrome c	0.00828
GO:0034427	biological process	nuclear-transcribed mRNA catabolic process, exonucleolytic, 3'-5'	0.0084
GO:0008299	biological process	isoprenoid biosynthetic process	0.00941
GO:0071346	biological process	cellular response to interferon-gamma	0.00961
GO:0022900	biological process	electron transport chain	0.00982
GO:0070327	biological process	thyroid hormone transport	0.00983
GO:0090504	biological process	epiboly	0.01009
GO:0000727	biological process	double-strand break repair via break-induced replication	0.01039
GO:0055062	biological process	phosphate ion homeostasis	0.01061
GO:0072506	biological process	trivalent inorganic anion homeostasis	0.01061
GO:0009120	biological process	deoxyribonucleoside metabolic process	0.01114
GO:0046125	biological process	pyrimidine deoxyribonucleoside metabolic process	0.01114
GO:0046104	biological process	thymidine metabolic process	0.01114
GO:0003006	biological process	developmental process involved in reproduction	0.01191
GO:0071168	biological process	protein localization to chromatin	0.01233
GO:0006414	biological process	translational elongation	0.01264
GO:0010107	biological process	potassium ion import	0.01269
GO:0000395	biological process	mRNA 5'-splice site recognition	0.01283
GO:0002051	biological process	osteoblast fate commitment	0.01291
GO:0007049	biological process	cell cycle	0.01307
GO:0071071	biological process	regulation of phospholipid biosynthetic process	0.01312
GO:0046477	biological process	glycosylceramide catabolic process	0.0132
GO:0021634	biological process	optic nerve formation	0.01344
GO:2000765	biological process	regulation of cytoplasmic translation	0.01344
GO:0030810	biological process	positive regulation of nucleotide biosynthetic process	0.01347
GO:1900373	biological process	positive regulation of purine nucleotide biosynthetic process	0.01347
GO:0007018	biological process	microtubule-based movement	0.01353
GO:0001878	biological process	response to yeast	0.01359
GO:0007274	biological process	neuromuscular synaptic transmission	0.01371
GO:0009167	biological process	purine ribonucleoside monophosphate metabolic process	0.01383
GO:0009161	biological process	ribonucleoside monophosphate metabolic process	0.01413
GO:0030801	biological process	positive regulation of cyclic nucleotide metabolic process	0.01444
GO:0046949	biological process	fatty-acyl-CoA biosynthetic process	0.01444
GO:0035338	biological process	long-chain fatty-acyl-CoA biosynthetic process	0.01444
GO:0071468	biological process	cellular response to acidic pH	0.01472
GO:0010447	biological process	response to acidic pH	0.01472
GO:0042181	biological process	ketone biosynthetic process	0.01475
GO:0009126	biological process	purine nucleoside monophosphate metabolic process	0.01475
GO:0060216	biological process	definitive hemopoiesis	0.01477
GO:0072668	biological process	obsolete tubulin complex biogenesis	0.01501
GO:1990001	biological process	inhibition of cysteine-type endopeptidase activity involved in apoptotic process	0.01536
GO:0097340	biological process	inhibition of cysteine-type endopeptidase activity	0.01536
GO:0097341	biological process	zymogen inhibition	0.01536
GO:0002474	biological process	antigen processing and presentation of peptide antigen via MHC class I	0.01553
GO:0021501	biological process	prechordal plate formation	0.01579
GO:0006259	biological process	DNA metabolic process	0.01588
GO:0051301	biological process	cell division	0.01592
GO:0035690	biological process	cellular response to drug	0.01612
GO:0006814	biological process	sodium ion transport	0.01622
GO:0046514	biological process	ceramide catabolic process	0.01639
GO:1901293	biological process	nucleoside phosphate biosynthetic process	0.01641
GO:0006348	biological process	chromatin silencing at telomere	0.01642
GO:0000278	biological process	mitotic cell cycle	0.01692
GO:0030705	biological process	cytoskeleton-dependent intracellular transport	0.0171
GO:0048025	biological process	negative regulation of mRNA splicing, via spliceosome	0.01732
GO:1900363	biological process	regulation of mRNA polyadenylation	0.01732
GO:1900364	biological process	negative regulation of mRNA polyadenylation	0.01732
GO:0006144	biological process	purine nucleobase metabolic process	0.01746
GO:0043583	biological process	ear development	0.01751
GO:0034227	biological process	tRNA thio-modification	0.01756
GO:0047496	biological process	vesicle transport along microtubule	0.01763
GO:0006334	biological process	nucleosome assembly	0.01765
GO:0055113	biological process	epiboly involved in gastrulation with mouth forming second	0.01776
GO:0002098	biological process	tRNA wobble uridine modification	0.01783
GO:0034651	biological process	cortisol biosynthetic process	0.01802
GO:0035523	biological process	protein K29-linked deubiquitination	0.01814
GO:1990168	biological process	protein K33-linked deubiquitination	0.01814
GO:0010842	biological process	retina layer formation	0.01817
GO:0040020	biological process	regulation of meiotic nuclear division	0.01833
GO:0035176	biological process	social behavior	0.01839
GO:0051703	biological process	intraspecies interaction between organisms	0.01839
GO:0010923	biological process	negative regulation of phosphatase activity	0.01844
GO:0034755	biological process	iron ion transmembrane transport	0.01888
GO:0036151	biological process	phosphatidylcholine acyl-chain remodeling	0.01902
GO:0035357	biological process	peroxisome proliferator activated receptor signaling pathway	0.01919
GO:0030308	biological process	negative regulation of cell growth	0.01939
GO:0009123	biological process	nucleoside monophosphate metabolic process	0.01975
GO:0000266	biological process	mitochondrial fission	0.01987
GO:0007017	biological process	microtubule-based process	0.01992
GO:0034754	biological process	cellular hormone metabolic process	0.02
GO:0021631	biological process	optic nerve morphogenesis	0.0202
GO:0046085	biological process	adenosine metabolic process	0.02039
GO:0006011	biological process	UDP-glucose metabolic process	0.02049
GO:0042471	biological process	ear morphogenesis	0.02052
GO:0045835	biological process	negative regulation of meiotic nuclear division	0.02055
GO:1900087	biological process	positive regulation of G1/S transition of mitotic cell cycle	0.02072
GO:0007634	biological process	optokinetic behavior	0.02093
GO:0097368	biological process	establishment of Sertoli cell barrier	0.02111
GO:0036124	biological process	histone H3-K9 trimethylation	0.02111
GO:0034770	biological process	histone H4-K20 methylation	0.02111
GO:0034773	biological process	histone H4-K20 trimethylation	0.02111
GO:0014041	biological process	regulation of neuron maturation	0.02142
GO:0061370	biological process	testosterone biosynthetic process	0.02148
GO:0006349	biological process	regulation of gene expression by genetic imprinting	0.02166
GO:0000447	biological process	endonucleolytic cleavage in ITS1 to separate SSU-rRNA from 5.8S rRNA and LSU-rRNA from tricistronic rRNA transcript (SSU-rRNA, 5.8S rRNA, LSU-rRNA)	0.02176
GO:0061036	biological process	positive regulation of cartilage development	0.0221
GO:0003381	biological process	epithelial cell morphogenesis involved in gastrulation	0.02221
GO:0050919	biological process	negative chemotaxis	0.02225
GO:0015816	biological process	glycine transport	0.02228
GO:0006278	biological process	RNA-dependent DNA biosynthetic process	0.02228
GO:0008542	biological process	visual learning	0.02257
GO:0008306	biological process	associative learning	0.02257
GO:0002673	biological process	regulation of acute inflammatory response	0.02265
GO:0002921	biological process	negative regulation of humoral immune response	0.02265
GO:2000257	biological process	regulation of protein activation cascade	0.02265
GO:2000258	biological process	negative regulation of protein activation cascade	0.02265
GO:0001969	biological process	regulation of activation of membrane attack complex	0.02265
GO:0001971	biological process	negative regulation of activation of membrane attack complex	0.02265
GO:0030449	biological process	regulation of complement activation	0.02265
GO:0045916	biological process	negative regulation of complement activation	0.02265
GO:0045947	biological process	negative regulation of translational initiation	0.02275
GO:0071028	biological process	nuclear mRNA surveillance	0.0229
GO:0014020	biological process	primary neural tube formation	0.02331
GO:0060606	biological process	tube closure	0.02331
GO:0009113	biological process	purine nucleobase biosynthetic process	0.02333
GO:0036268	biological process	swimming	0.02352
GO:0060029	biological process	convergent extension involved in organogenesis	0.02359
GO:0048002	biological process	antigen processing and presentation of peptide antigen	0.02393
GO:0051597	biological process	response to methylmercury	0.02402
GO:0007172	biological process	signal complex assembly	0.02409
GO:0018190	biological process	protein octanoylation	0.02428
GO:0018191	biological process	peptidyl-serine octanoylation	0.02428
GO:0032103	biological process	positive regulation of response to external stimulus	0.0243
GO:0051053	biological process	negative regulation of DNA metabolic process	0.02452
GO:0035935	biological process	androgen secretion	0.02466
GO:2000834	biological process	regulation of androgen secretion	0.02466
GO:2000835	biological process	negative regulation of androgen secretion	0.02466
GO:0030970	biological process	retrograde protein transport, ER to cytosol	0.02473
GO:0090266	biological process	regulation of mitotic cell cycle spindle assembly checkpoint	0.02557
GO:0009620	biological process	response to fungus	0.02557
GO:0022402	biological process	cell cycle process	0.02587
GO:0065004	biological process	protein-DNA complex assembly	0.02597
GO:0033198	biological process	response to ATP	0.02618
GO:1901798	biological process	positive regulation of signal transduction by p53 class mediator	0.02626
GO:0060340	biological process	positive regulation of type I interferon-mediated signaling pathway	0.02631
GO:0045494	biological process	photoreceptor cell maintenance	0.02631
GO:0071357	biological process	cellular response to type I interferon	0.02643
GO:0009268	biological process	response to pH	0.02645
GO:0007281	biological process	germ cell development	0.02649
GO:0009165	biological process	nucleotide biosynthetic process	0.02719
GO:0070199	biological process	establishment of protein localization to chromosome	0.02719
GO:0071169	biological process	establishment of protein localization to chromatin	0.02719
GO:0010452	biological process	histone H3-K36 methylation	0.02719
GO:0071025	biological process	RNA surveillance	0.0272
GO:0060338	biological process	regulation of type I interferon-mediated signaling pathway	0.0272
GO:0008156	biological process	negative regulation of DNA replication	0.02734
GO:0044034	biological process	multi-organism biosynthetic process	0.02737
GO:0039703	biological process	RNA replication	0.02737
GO:0039694	biological process	viral RNA genome replication	0.02737
GO:0039689	biological process	negative stranded viral RNA replication	0.02737
GO:0002943	biological process	tRNA dihydrouridine synthesis	0.02748
GO:2000574	biological process	regulation of microtubule motor activity	0.02764
GO:0010799	biological process	regulation of peptidyl-threonine phosphorylation	0.02778
GO:0018023	biological process	peptidyl-lysine trimethylation	0.02836
GO:0071801	biological process	regulation of podosome assembly	0.0286
GO:2000114	biological process	regulation of establishment of cell polarity	0.02928
GO:0002097	biological process	tRNA wobble base modification	0.02934
GO:1901166	biological process	neural crest cell migration involved in autonomic nervous system development	0.02951
GO:0046710	biological process	GDP metabolic process	0.02953
GO:0045926	biological process	negative regulation of growth	0.02956
GO:0071436	biological process	sodium ion export	0.02972
GO:0036376	biological process	sodium ion export from cell	0.02972
GO:0055075	biological process	potassium ion homeostasis	0.02972
GO:0030007	biological process	cellular potassium ion homeostasis	0.02972
GO:0090140	biological process	regulation of mitochondrial fission	0.02991
GO:0090141	biological process	positive regulation of mitochondrial fission	0.02991
GO:0060251	biological process	regulation of glial cell proliferation	0.0312
GO:0034508	biological process	centromere complex assembly	0.03166
GO:0048843	biological process	negative regulation of axon extension involved in axon guidance	0.03168
GO:0072015	biological process	glomerular visceral epithelial cell development	0.03177
GO:0072310	biological process	glomerular epithelial cell development	0.03177
GO:0008585	biological process	female gonad development	0.0319
GO:0046545	biological process	development of primary female sexual characteristics	0.0319
GO:0010970	biological process	transport along microtubule	0.03223
GO:1903047	biological process	mitotic cell cycle process	0.03254
GO:0045137	biological process	development of primary sexual characteristics	0.03259
GO:0008406	biological process	gonad development	0.03259
GO:0034341	biological process	response to interferon-gamma	0.03286
GO:0060014	biological process	granulosa cell differentiation	0.03294
GO:0060016	biological process	granulosa cell development	0.03294
GO:0030816	biological process	positive regulation of cAMP metabolic process	0.03317
GO:0030819	biological process	positive regulation of cAMP biosynthetic process	0.03317
GO:0030804	biological process	positive regulation of cyclic nucleotide biosynthetic process	0.03317
GO:0030167	biological process	proteoglycan catabolic process	0.03322
GO:0030200	biological process	heparan sulfate proteoglycan catabolic process	0.03322
GO:0031111	biological process	negative regulation of microtubule polymerization or depolymerization	0.03335
GO:0048839	biological process	inner ear development	0.03338
GO:0071340	biological process	skeletal muscle acetylcholine-gated channel clustering	0.03343
GO:0035725	biological process	sodium ion transmembrane transport	0.03353
GO:0000302	biological process	response to reactive oxygen species	0.03375
GO:0006704	biological process	glucocorticoid biosynthetic process	0.03375
GO:0035803	biological process	egg coat formation	0.03386
GO:2000344	biological process	positive regulation of acrosome reaction	0.03386
GO:2000766	biological process	negative regulation of cytoplasmic translation	0.03393
GO:0021603	biological process	cranial nerve formation	0.03415
GO:0002188	biological process	translation reinitiation	0.03415
GO:0060875	biological process	lateral semicircular canal development	0.03438
GO:0031053	biological process	primary miRNA processing	0.03453
GO:0071803	biological process	positive regulation of podosome assembly	0.03473
GO:0010715	biological process	regulation of extracellular matrix disassembly	0.03473
GO:0030035	biological process	microspike assembly	0.03473
GO:0090091	biological process	positive regulation of extracellular matrix disassembly	0.03473
GO:0055074	biological process	calcium ion homeostasis	0.03494
GO:0006260	biological process	DNA replication	0.03502
GO:0060157	biological process	urinary bladder development	0.03514
GO:0060809	biological process	mesodermal to mesenchymal transition involved in gastrulation	0.03514
GO:0045836	biological process	positive regulation of meiotic nuclear division	0.03514
GO:0050729	biological process	positive regulation of inflammatory response	0.03514
GO:0090009	biological process	primitive streak formation	0.03514
GO:0048596	biological process	embryonic camera-type eye morphogenesis	0.03528
GO:0008272	biological process	sulfate transport	0.03528
GO:1902358	biological process	sulfate transmembrane transport	0.03528
GO:0051014	biological process	actin filament severing	0.03533
GO:0051482	biological process	positive regulation of cytosolic calcium ion concentration involved in phospholipase C-activating G-protein coupled signaling pathway	0.03539
GO:0048936	biological process	peripheral nervous system neuron axonogenesis	0.03539
GO:0001843	biological process	neural tube closure	0.03549
GO:0035871	biological process	protein K11-linked deubiquitination	0.03549
GO:0060729	biological process	intestinal epithelial structure maintenance	0.03571
GO:0030277	biological process	maintenance of gastrointestinal epithelium	0.03571
GO:0000280	biological process	nuclear division	0.03578
GO:0002143	biological process	tRNA wobble position uridine thiolation	0.03579
GO:0070900	biological process	mitochondrial tRNA modification	0.03579
GO:1900864	biological process	mitochondrial RNA modification	0.03579
GO:1901522	biological process	positive regulation of transcription from RNA polymerase II promoter involved in cellular response to chemical stimulus	0.03581
GO:0003260	biological process	cardioblast migration	0.03642
GO:0060975	biological process	cardioblast migration to the midline involved in heart field formation	0.03642
GO:0044837	biological process	actomyosin contractile ring organization	0.03682
GO:0000912	biological process	assembly of actomyosin apparatus involved in cytokinesis	0.03682
GO:0000915	biological process	actomyosin contractile ring assembly	0.03682
GO:0008356	biological process	asymmetric cell division	0.03688
GO:0048853	biological process	forebrain morphogenesis	0.03707
GO:0050667	biological process	homocysteine metabolic process	0.0372
GO:0070444	biological process	oligodendrocyte progenitor proliferation	0.03733
GO:0006949	biological process	syncytium formation	0.03733
GO:0000768	biological process	syncytium formation by plasma membrane fusion	0.03733
GO:0046113	biological process	nucleobase catabolic process	0.03737
GO:0072045	biological process	convergent extension involved in nephron morphogenesis	0.03763
GO:1902255	biological process	positive regulation of intrinsic apoptotic signaling pathway by p53 class mediator	0.03773
GO:0048478	biological process	replication fork protection	0.03816
GO:0043111	biological process	replication fork arrest	0.03816
GO:0033151	biological process	V(D)J recombination	0.03843
GO:0048708	biological process	astrocyte differentiation	0.03902
GO:0065001	biological process	specification of axis polarity	0.03908
GO:0048560	biological process	establishment of anatomical structure orientation	0.03908
GO:0048561	biological process	establishment of animal organ orientation	0.03908
GO:0010085	biological process	polarity specification of proximal/distal axis	0.03908
GO:0009946	biological process	proximal/distal axis specification	0.03908
GO:0009949	biological process	polarity specification of anterior/posterior axis	0.03908
GO:0006612	biological process	protein targeting to membrane	0.03929
GO:0006691	biological process	leukotriene metabolic process	0.03936
GO:0019370	biological process	leukotriene biosynthetic process	0.03936
GO:0031638	biological process	zymogen activation	0.03986
GO:0010822	biological process	positive regulation of mitochondrion organization	0.03997
GO:0090116	biological process	C-5 methylation of cytosine	0.04002
GO:0042445	biological process	hormone metabolic process	0.04017
GO:0098900	biological process	regulation of action potential	0.0405
GO:0043249	biological process	erythrocyte maturation	0.04061
GO:0043968	biological process	histone H2A acetylation	0.04066
GO:0070918	biological process	production of small RNA involved in gene silencing by RNA	0.04112
GO:0035196	biological process	production of miRNAs involved in gene silencing by miRNA	0.04112
GO:0031050	biological process	dsRNA fragmentation	0.04112
GO:0034340	biological process	response to type I interferon	0.04116
GO:0031644	biological process	regulation of neurological system process	0.04134
GO:0040016	biological process	embryonic cleavage	0.0415
GO:0022904	biological process	respiratory electron transport chain	0.04176
GO:0014002	biological process	astrocyte development	0.04213
GO:0017144	biological process	drug metabolic process	0.04252
GO:0030150	biological process	protein import into mitochondrial matrix	0.04276
GO:0006301	biological process	postreplication repair	0.04285
GO:0060973	biological process	cell migration involved in heart development	0.04301
GO:0007067	biological process	mitotic cell cycle	0.04307
GO:0090502	biological process	RNA phosphodiester bond hydrolysis, endonucleolytic	0.04348
GO:0045833	biological process	negative regulation of lipid metabolic process	0.0438
GO:0042440	biological process	pigment metabolic process	0.04385
GO:0006407	biological process	rRNA export from nucleus	0.044
GO:0015858	biological process	nucleoside transport	0.044
GO:0000413	biological process	protein peptidyl-prolyl isomerization	0.04417
GO:0055109	biological process	invagination involved in gastrulation with mouth forming second	0.04438
GO:0002940	biological process	tRNA N2-guanine methylation	0.04466
GO:0044259	biological process	multicellular organismal macromolecule metabolic process	0.04471
GO:0044236	biological process	multicellular organism metabolic process	0.04471
GO:0032963	biological process	collagen metabolic process	0.04471
GO:0003094	biological process	glomerular filtration	0.04472
GO:0043062	biological process	extracellular structure organization	0.04487
GO:0030198	biological process	extracellular matrix organization	0.04487
GO:0006865	biological process	amino acid transport	0.04493
GO:0071467	biological process	cellular response to pH	0.04502
GO:0031054	biological process	pre-miRNA processing	0.04525
GO:0007043	biological process	cell-cell junction assembly	0.04526
GO:2000384	biological process	negative regulation of ectoderm development	0.04561
GO:0090051	biological process	negative regulation of cell migration involved in sprouting angiogenesis	0.04571
GO:0007189	biological process	adenylate cyclase-activating G-protein coupled receptor signaling pathway	0.04581
GO:0090497	biological process	mesenchymal cell migration	0.04623
GO:0071696	biological process	ectodermal placode development	0.04623
GO:0031441	biological process	negative regulation of mRNA 3'-end processing	0.04633
GO:0032447	biological process	protein urmylation	0.04645
GO:0009156	biological process	ribonucleoside monophosphate biosynthetic process	0.0466
GO:0046688	biological process	response to copper ion	0.04674
GO:0033119	biological process	negative regulation of RNA splicing	0.04709
GO:0060900	biological process	embryonic camera-type eye formation	0.04739
GO:0009168	biological process	purine ribonucleoside monophosphate biosynthetic process	0.04745
GO:0006874	biological process	cellular calcium ion homeostasis	0.04768
GO:2001258	biological process	negative regulation of cation channel activity	0.04786
GO:0046888	biological process	negative regulation of hormone secretion	0.04821
GO:0060166	biological process	olfactory pit development	0.04858
GO:0021768	biological process	nucleus accumbens development	0.04858
GO:0048683	biological process	regulation of collateral sprouting of intact axon in response to injury	0.04869
GO:0048685	biological process	negative regulation of collateral sprouting of intact axon in response to injury	0.04869
GO:0048673	biological process	collateral sprouting of intact axon in response to injury	0.04869
GO:0051645	biological process	Golgi localization	0.04886
GO:0022412	biological process	cellular process involved in reproduction in multicellular organism	0.04927
GO:0007044	biological process	cell-substrate junction assembly	0.04937
GO:0043954	biological process	cellular component maintenance	0.04955
GO:0022625	cell component	cytosolic large ribosomal subunit	2.2e-17
GO:0022627	cell component	cytosolic small ribosomal subunit	6.4e-13
GO:0005887	cell component	integral component of plasma membrane	3.3e-06
GO:0005747	cell component	mitochondrial respiratory chain complex I	2.3e-05
GO:0005874	cell component	microtubule	2.6e-05
GO:0019013	cell component	viral nucleocapsid	0.0002
GO:0044609	cell component	DBIRD complex	0.00086
GO:0005578	cell component	proteinaceous extracellular matrix	0.00106
GO:0000788	cell component	nuclear nucleosome	0.00116
GO:0000777	cell component	condensed chromosome kinetochore	0.00173
GO:0000775	cell component	chromosome, centromeric region	0.00197
GO:0000786	cell component	nucleosome	0.00197
GO:0001674	cell component	female germ cell nucleus	0.00257
GO:0005922	cell component	connexin complex	0.00258
GO:0005739	cell component	mitochondrion	0.00265
GO:0000421	cell component	autophagosome membrane	0.00276
GO:0070469	cell component	respiratory chain	0.00299
GO:0000780	cell component	condensed nuclear chromosome, centromeric region	0.00308
GO:0005892	cell component	acetylcholine-gated channel complex	0.00329
GO:0005762	cell component	mitochondrial large ribosomal subunit	0.00393
GO:0034709	cell component	methylosome	0.00403
GO:0005871	cell component	kinesin complex	0.00457
GO:0005839	cell component	proteasome core complex	0.00488
GO:0031314	cell component	extrinsic component of mitochondrial inner membrane	0.00553
GO:0009898	cell component	cytoplasmic side of plasma membrane	0.0061
GO:0031941	cell component	filamentous actin	0.00621
GO:0097505	cell component	Rad6-Rad18 complex	0.00624
GO:0005753	cell component	mitochondrial proton-transporting ATP synthase complex	0.00667
GO:0031262	cell component	Ndc80 complex	0.00696
GO:0042470	cell component	melanosome	0.00727
GO:0005615	cell component	extracellular space	0.00762
GO:0070069	cell component	cytochrome complex	0.00798
GO:0005751	cell component	mitochondrial respiratory chain complex IV	0.0086
GO:0030426	cell component	growth cone	0.0086
GO:0032797	cell component	SMN complex	0.00867
GO:0031300	cell component	intrinsic component of organelle membrane	0.00871
GO:0005840	cell component	ribosome	0.00959
GO:0031616	cell component	spindle pole centrosome	0.0099
GO:0043230	cell component	extracellular organelle	0.01056
GO:0065010	cell component	extracellular membrane-bounded organelle	0.01056
GO:0070062	cell component	extracellular exosome	0.01056
GO:0042175	cell component	nuclear outer membrane-endoplasmic reticulum membrane network	0.0111
GO:0005890	cell component	sodium:potassium-exchanging ATPase complex	0.01122
GO:0031301	cell component	integral component of organelle membrane	0.01407
GO:0034719	cell component	SMN-Sm protein complex	0.01457
GO:0042612	cell component	MHC class I protein complex	0.01489
GO:0016234	cell component	inclusion body	0.01613
GO:0030532	cell component	small nuclear ribonucleoprotein complex	0.01662
GO:0016235	cell component	aggresome	0.01662
GO:0008282	cell component	ATP-sensitive potassium channel complex	0.01705
GO:0008091	cell component	spectrin	0.01712
GO:0005789	cell component	endoplasmic reticulum membrane	0.01717
GO:0045275	cell component	respiratory chain complex III	0.0178
GO:0005875	cell component	microtubule associated complex	0.01789
GO:0005576	cell component	extracellular region	0.01867
GO:0032133	cell component	chromosome passenger complex	0.01873
GO:0042611	cell component	MHC protein complex	0.01878
GO:0044611	cell component	nuclear pore inner ring	0.01923
GO:0005665	cell component	DNA-directed RNA polymerase II, core complex	0.01974
GO:0042555	cell component	MCM complex	0.01984
GO:0016533	cell component	cyclin-dependent protein kinase 5 holoenzyme complex	0.0203
GO:0000276	cell component	mitochondrial proton-transporting ATP synthase complex, coupling factor F(o)	0.02032
GO:0071541	cell component	eukaryotic translation initiation factor 3 complex, eIF3m	0.02069
GO:0005657	cell component	replication fork	0.02083
GO:0005783	cell component	endoplasmic reticulum	0.0213
GO:0005730	cell component	nucleolus	0.0225
GO:0000776	cell component	kinetochore	0.0229
GO:0005779	cell component	integral component of peroxisomal membrane	0.02447
GO:0031231	cell component	intrinsic component of peroxisomal membrane	0.02447
GO:0032433	cell component	filopodium tip	0.02462
GO:0042564	cell component	NLS-dependent protein nuclear import complex	0.02604
GO:0008021	cell component	synaptic vesicle	0.02626
GO:0031227	cell component	intrinsic component of endoplasmic reticulum membrane	0.02657
GO:0071001	cell component	U4/U6 snRNP	0.02802
GO:0043596	cell component	nuclear replication fork	0.02825
GO:0008180	cell component	COP9 signalosome	0.02963
GO:0044432	cell component	endoplasmic reticulum part	0.03046
GO:0044393	cell component	microspike	0.03271
GO:0030496	cell component	midbody	0.03295
GO:0032154	cell component	cleavage furrow	0.03299
GO:0097610	cell component	cell surface furrow	0.03299
GO:0044391	cell component	ribosomal subunit	0.03509
GO:0043198	cell component	dendritic shaft	0.03584
GO:0033186	cell component	CAF-1 complex	0.03594
GO:0044421	cell component	extracellular region part	0.03628
GO:0070695	cell component	FHF complex	0.03792
GO:0032301	cell component	MutSalpha complex	0.03884
GO:0034707	cell component	chloride channel complex	0.03965
GO:0030175	cell component	filopodium	0.04018
GO:0005732	cell component	small nucleolar ribonucleoprotein complex	0.04051
GO:0032783	cell component	ELL-EAF complex	0.04051
GO:0090544	cell component	BAF-type complex	0.04097
GO:0005581	cell component	collagen trimer	0.04197
GO:0045298	cell component	tubulin complex	0.04305
GO:0043601	cell component	nuclear replisome	0.04309
GO:0030894	cell component	replisome	0.04309
GO:0071819	cell component	DUBm complex	0.04471
GO:0005761	cell component	mitochondrial ribosome	0.04486
GO:0000313	cell component	organellar ribosome	0.04486
GO:0030176	cell component	integral component of endoplasmic reticulum membrane	0.04525
GO:0005687	cell component	U4 snRNP	0.04582
GO:0044297	cell component	cell body	0.04589
GO:0005881	cell component	cytoplasmic microtubule	0.04769
GO:0070436	cell component	Grb2-EGFR complex	0.04979
GO:0019825	molecular function	oxygen binding	1e-30
GO:0005344	molecular function	oxygen transporter activity	1e-30
GO:0020037	molecular function	heme binding	4.8e-23
GO:0003735	molecular function	structural constituent of ribosome	8.7e-19
GO:0003964	molecular function	RNA-directed DNA polymerase activity	9.9e-07
GO:0008137	molecular function	NADH dehydrogenase (ubiquinone) activity	2.4e-05
GO:0019843	molecular function	rRNA binding	6.4e-05
GO:0005309	molecular function	creatine:sodium symporter activity	0.00012
GO:0009922	molecular function	fatty acid elongase activity	0.00015
GO:0034041	molecular function	sterol-transporting ATPase activity	0.00031
GO:0015141	molecular function	succinate transmembrane transporter activity	0.00037
GO:0015137	molecular function	citrate transmembrane transporter activity	0.00037
GO:0017153	molecular function	sodium:dicarboxylate symporter activity	0.00042
GO:0003980	molecular function	UDP-glucose:glycoprotein glucosyltransferase activity	0.00071
GO:0017127	molecular function	cholesterol transporter activity	0.00072
GO:0033764	molecular function	steroid dehydrogenase activity, acting on the CH-OH group of donors, NAD or NADP as acceptor	0.00086
GO:0004861	molecular function	cyclin-dependent protein serine/threonine kinase inhibitor activity	0.00088
GO:0046920	molecular function	alpha-(1->3)-fucosyltransferase activity	0.00096
GO:0004376	molecular function	glycolipid mannosyltransferase activity	0.0012
GO:0016709	molecular function	oxidoreductase activity, acting on paired donors, with incorporation or reduction of molecular oxygen, NAD(P)H as one donor, and incorporation of one atom of oxygen	0.00121
GO:0000026	molecular function	alpha-1,2-mannosyltransferase activity	0.00144
GO:0017070	molecular function	U6 snRNA binding	0.00165
GO:0031278	molecular function	alpha-1,2-galactosyltransferase activity	0.00174
GO:0045140	molecular function	inositol phosphoceramide synthase activity	0.00174
GO:0008921	molecular function	lipopolysaccharide-1,6-galactosyltransferase activity	0.00174
GO:0052757	molecular function	chondroitin hydrolase activity	0.00174
GO:0052824	molecular function	dolichyl-pyrophosphate Man7GlcNAc2 alpha-1,6-mannosyltransferase activity	0.00174
GO:0035496	molecular function	lipopolysaccharide-1,5-galactosyltransferase activity	0.00174
GO:0001962	molecular function	alpha-1,3-galactosyltransferase activity	0.00174
GO:0080062	molecular function	cytokinin 9-beta-glucosyltransferase activity	0.00174
GO:0052640	molecular function	salicylic acid glucosyltransferase (glucoside-forming) activity	0.00174
GO:0052641	molecular function	benzoic acid glucosyltransferase activity	0.00174
GO:0052638	molecular function	indole-3-butyrate beta-glucosyltransferase activity	0.00174
GO:0052639	molecular function	salicylic acid glucosyltransferase (ester-forming) activity	0.00174
GO:0018715	molecular function	9-phenanthrol UDP-glucuronosyltransferase activity	0.00174
GO:0018716	molecular function	1-phenanthrol glycosyltransferase activity	0.00174
GO:0018717	molecular function	9-phenanthrol glycosyltransferase activity	0.00174
GO:0018718	molecular function	1,2-dihydroxy-phenanthrene glycosyltransferase activity	0.00174
GO:0008755	molecular function	O antigen polymerase activity	0.00174
GO:0016759	molecular function	cellulose synthase activity	0.00174
GO:0042283	molecular function	dolichyl pyrophosphate Glc1Man9GlcNAc2 alpha-1,3-glucosyltransferase activity	0.00174
GO:0033556	molecular function	dolichyl pyrophosphate Man7GlcNAc2 alpha-1,3-glucosyltransferase activity	0.00174
GO:0019187	molecular function	beta-1,4-mannosyltransferase activity	0.00174
GO:0000033	molecular function	alpha-1,3-mannosyltransferase activity	0.00212
GO:0044822	molecular function	RNA binding	0.00222
GO:0004583	molecular function	dolichyl-phosphate-glucose-glycolipid alpha-glucosyltransferase activity	0.00256
GO:0042281	molecular function	dolichyl pyrophosphate Man9GlcNAc2 alpha-1,3-glucosyltransferase activity	0.00256
GO:0016829	molecular function	lyase activity	0.00276
GO:0004777	molecular function	succinate-semialdehyde dehydrogenase (NAD+) activity	0.00296
GO:0009013	molecular function	succinate-semialdehyde dehydrogenase [NAD(P)+] activity	0.00296
GO:0016491	molecular function	oxidoreductase activity	0.00297
GO:0004638	molecular function	phosphoribosylaminoimidazole carboxylase activity	0.00297
GO:0004639	molecular function	phosphoribosylaminoimidazolesuccinocarboxamide synthase activity	0.00297
GO:0015173	molecular function	aromatic amino acid transmembrane transporter activity	0.0032
GO:0008395	molecular function	steroid hydroxylase activity	0.00371
GO:0004523	molecular function	RNA-DNA hybrid ribonuclease activity	0.00384
GO:0042166	molecular function	acetylcholine binding	0.004
GO:0004129	molecular function	cytochrome-c oxidase activity	0.00416
GO:0008241	molecular function	peptidyl-dipeptidase activity	0.00435
GO:0005391	molecular function	sodium:potassium-exchanging ATPase activity	0.00475
GO:0004709	molecular function	MAP kinase kinase kinase activity	0.00505
GO:0070513	molecular function	death domain binding	0.00572
GO:0031755	molecular function	Edg-2 lysophosphatidic acid receptor binding	0.00638
GO:0008409	molecular function	5'-3' exonuclease activity	0.00649
GO:0016895	molecular function	exodeoxyribonuclease activity, producing 5'-phosphomonoesters	0.00664
GO:0015369	molecular function	calcium:proton antiporter activity	0.00737
GO:0003934	molecular function	GTP cyclohydrolase I activity	0.00754
GO:0016508	molecular function	long-chain-enoyl-CoA hydratase activity	0.00791
GO:0005110	molecular function	frizzled-2 binding	0.0081
GO:0005115	molecular function	receptor tyrosine kinase-like orphan receptor binding	0.0081
GO:1902379	molecular function	chemoattractant activity involved in axon guidance	0.0081
GO:0015631	molecular function	tubulin binding	0.00849
GO:0003725	molecular function	double-stranded RNA binding	0.00858
GO:0008273	molecular function	calcium, potassium:sodium antiporter activity	0.00958
GO:0016209	molecular function	antioxidant activity	0.0097
GO:0017069	molecular function	snRNA binding	0.01003
GO:0008574	molecular function	ATP-dependent microtubule motor activity, plus-end-directed	0.01003
GO:0015103	molecular function	inorganic anion transmembrane transporter activity	0.01006
GO:0015349	molecular function	thyroid hormone transmembrane transporter activity	0.01011
GO:0003887	molecular function	DNA-directed DNA polymerase activity	0.01067
GO:0051537	molecular function	2 iron, 2 sulfur cluster binding	0.01082
GO:0003730	molecular function	mRNA 3'-UTR binding	0.01106
GO:0004749	molecular function	ribose phosphate diphosphokinase activity	0.01116
GO:0008376	molecular function	acetylgalactosaminyltransferase activity	0.01126
GO:0008138	molecular function	protein tyrosine/serine/threonine phosphatase activity	0.01143
GO:0008466	molecular function	glycogenin glucosyltransferase activity	0.01212
GO:0004864	molecular function	protein phosphatase inhibitor activity	0.01235
GO:0004128	molecular function	cytochrome-b5 reductase activity, acting on NAD(P)H	0.01241
GO:0008017	molecular function	microtubule binding	0.01262
GO:0004865	molecular function	protein serine/threonine phosphatase inhibitor activity	0.01309
GO:0043142	molecular function	single-stranded DNA-dependent ATPase activity	0.0131
GO:0016803	molecular function	ether hydrolase activity	0.01313
GO:0004594	molecular function	pantothenate kinase activity	0.01319
GO:0016832	molecular function	aldehyde-lyase activity	0.0133
GO:0005160	molecular function	transforming growth factor beta receptor binding	0.01352
GO:0031491	molecular function	nucleosome binding	0.01383
GO:0017169	molecular function	CDP-alcohol phosphatidyltransferase activity	0.01401
GO:0004508	molecular function	steroid 17-alpha-monooxygenase activity	0.01411
GO:0008193	molecular function	tRNA guanylyltransferase activity	0.01522
GO:0004030	molecular function	aldehyde dehydrogenase [NAD(P)+] activity	0.01524
GO:0015108	molecular function	chloride transmembrane transporter activity	0.01538
GO:0016684	molecular function	oxidoreductase activity, acting on peroxide as acceptor	0.01539
GO:0005326	molecular function	neurotransmitter transporter activity	0.01644
GO:0005328	molecular function	neurotransmitter:sodium symporter activity	0.01644
GO:0051015	molecular function	actin filament binding	0.01715
GO:0004047	molecular function	aminomethyltransferase activity	0.01771
GO:0034062	molecular function	5'-3' RNA polymerase activity	0.01809
GO:0003899	molecular function	DNA-directed 5'-3' RNA polymerase activity	0.01809
GO:0019888	molecular function	protein phosphatase regulator activity	0.0182
GO:0051082	molecular function	unfolded protein binding	0.01835
GO:0004739	molecular function	pyruvate dehydrogenase (acetyl-transferring) activity	0.01861
GO:0008320	molecular function	protein transmembrane transporter activity	0.01915
GO:0005381	molecular function	iron ion transmembrane transporter activity	0.01917
GO:0031434	molecular function	mitogen-activated protein kinase kinase binding	0.01925
GO:0046921	molecular function	alpha-(1->6)-fucosyltransferase activity	0.01946
GO:0003723	molecular function	RNA binding	0.01952
GO:0008135	molecular function	translation factor activity, RNA binding	0.01972
GO:0017017	molecular function	MAP kinase tyrosine/serine/threonine phosphatase activity	0.02026
GO:0033549	molecular function	MAP kinase phosphatase activity	0.02026
GO:0016534	molecular function	cyclin-dependent protein kinase 5 activator activity	0.02098
GO:0016801	molecular function	hydrolase activity, acting on ether bonds	0.02098
GO:0004365	molecular function	glyceraldehyde-3-phosphate dehydrogenase (NAD+) (phosphorylating) activity	0.0213
GO:0051920	molecular function	peroxiredoxin activity	0.02155
GO:0072582	molecular function	17-beta-hydroxysteroid dehydrogenase (NADP+) activity	0.02166
GO:0016262	molecular function	protein N-acetylglucosaminyltransferase activity	0.0218
GO:0004738	molecular function	pyruvate dehydrogenase activity	0.02266
GO:0030506	molecular function	ankyrin binding	0.02295
GO:0003854	molecular function	3-beta-hydroxy-delta5-steroid dehydrogenase activity	0.02313
GO:0034791	molecular function	isobutylamine N-hydroxylase activity	0.02508
GO:0034785	molecular function	salicylate 5-hydroxylase activity	0.02508
GO:0034894	molecular function	4-hydroxypyridine-3-hydroxylase activity	0.02508
GO:0034819	molecular function	3-HSA hydroxylase activity	0.02508
GO:0034802	molecular function	branched-chain dodecylbenzene sulfonate monooxygenase activity	0.02508
GO:0034560	molecular function	bisphenol A hydroxylase A activity	0.02508
GO:0034526	molecular function	2-methylnaphthalene hydroxylase activity	0.02508
GO:0018471	molecular function	4-chlorobenzaldehyde oxidase activity	0.02508
GO:0034534	molecular function	1-methylnaphthalene hydroxylase activity	0.02508
GO:0052872	molecular function	tocotrienol omega-hydroxylase activity	0.02508
GO:0043719	molecular function	2-octaprenyl-3-methyl-6-methoxy-1,4-benzoquinol hydroxylase activity	0.02508
GO:0043731	molecular function	6-hydroxynicotinate 3-monooxygenase activity	0.02508
GO:0080014	molecular function	thalianol hydroxylase activity	0.02508
GO:0018660	molecular function	4-hydroxyphenylacetate,NADH:oxygen oxidoreductase (3-hydroxylating) activity	0.02508
GO:0018650	molecular function	styrene monooxygenase activity	0.02508
GO:0018651	molecular function	toluene-4-sulfonate monooxygenase activity	0.02508
GO:0018652	molecular function	toluene-sulfonate methyl-monooxygenase activity	0.02508
GO:0018653	molecular function	3-methyl-2-oxo-1,2-dihydroquinoline 6-monooxygenase activity	0.02508
GO:0018654	molecular function	2-hydroxy-phenylacetate hydroxylase activity	0.02508
GO:0018655	molecular function	2-oxo-delta3-4,5,5-trimethylcyclopentenylacetyl-CoA 1,2-monooxygenase activity	0.02508
GO:0018656	molecular function	phenanthrene 3,4-monooxygenase activity	0.02508
GO:0018657	molecular function	toluene 3-monooxygenase activity	0.02508
GO:0018640	molecular function	dibenzothiophene monooxygenase activity	0.02508
GO:0018641	molecular function	6-hydroxy-3-methyl-2-oxo-1,2-dihydroquinoline 6-monooxygenase activity	0.02508
GO:0018642	molecular function	chlorophenol 4-monooxygenase activity	0.02508
GO:0018643	molecular function	carbon disulfide oxygenase activity	0.02508
GO:0018644	molecular function	toluene 2-monooxygenase activity	0.02508
GO:0018646	molecular function	1-hydroxy-2-oxolimonene 1,2-monooxygenase activity	0.02508
GO:0018647	molecular function	phenanthrene 1,2-monooxygenase activity	0.02508
GO:0018649	molecular function	tetrahydrofuran hydroxylase activity	0.02508
GO:0018630	molecular function	3,5-xylenol methylhydroxylase activity	0.02508
GO:0018631	molecular function	phenylacetate hydroxylase activity	0.02508
GO:0018632	molecular function	4-nitrophenol 4-monooxygenase activity	0.02508
GO:0018633	molecular function	dimethyl sulfide monooxygenase activity	0.02508
GO:0018634	molecular function	alpha-pinene monooxygenase [NADH] activity	0.02508
GO:0018636	molecular function	phenanthrene 9,10-monooxygenase activity	0.02508
GO:0018637	molecular function	1-hydroxy-2-naphthoate hydroxylase activity	0.02508
GO:0018638	molecular function	toluene 4-monooxygenase activity	0.02508
GO:0018639	molecular function	xylene monooxygenase activity	0.02508
GO:0008688	molecular function	3-(3-hydroxyphenyl)propionate hydroxylase activity	0.02508
GO:0019113	molecular function	limonene monooxygenase activity	0.02508
GO:2001070	molecular function	starch binding	0.02513
GO:0043021	molecular function	ribonucleoprotein complex binding	0.0254
GO:0001134	molecular function	transcription factor activity, transcription factor recruiting	0.02667
GO:0001135	molecular function	transcription factor activity, RNA polymerase II transcription factor recruiting	0.02667
GO:0005509	molecular function	calcium ion binding	0.0269
GO:0070003	molecular function	threonine-type peptidase activity	0.0275
GO:0004298	molecular function	threonine-type endopeptidase activity	0.0275
GO:0017040	molecular function	ceramidase activity	0.028
GO:0015450	molecular function	P-P-bond-hydrolysis-driven protein transmembrane transporter activity	0.02813
GO:0045502	molecular function	dynein complex binding	0.02848
GO:0015368	molecular function	calcium:cation antiporter activity	0.02873
GO:0005432	molecular function	calcium:sodium antiporter activity	0.02879
GO:0005200	molecular function	structural constituent of cytoskeleton	0.02979
GO:0008198	molecular function	ferrous iron binding	0.03051
GO:0003777	molecular function	microtubule motor activity	0.03089
GO:0008311	molecular function	double-stranded DNA 3'-5' exodeoxyribonuclease activity	0.03125
GO:0008309	molecular function	double-stranded DNA exodeoxyribonuclease activity	0.03125
GO:0004053	molecular function	arginase activity	0.03249
GO:0048306	molecular function	calcium-dependent protein binding	0.03251
GO:0043022	molecular function	ribosome binding	0.03285
GO:0030305	molecular function	heparanase activity	0.03347
GO:0043338	molecular function	CTP:2,3-di-O-geranylgeranyl-sn-glycero-1-phosphate cytidyltransferase activity	0.03358
GO:0043814	molecular function	phospholactate guanylyltransferase activity	0.03358
GO:0052630	molecular function	UDP-N-acetylgalactosamine diphosphorylase activity	0.03358
GO:0003896	molecular function	DNA primase activity	0.03358
GO:0043910	molecular function	ATP:coenzyme F420 adenylyltransferase activity	0.03358
GO:0070180	molecular function	large ribosomal subunit rRNA binding	0.03405
GO:0032190	molecular function	acrosin binding	0.03417
GO:0042979	molecular function	ornithine decarboxylase regulator activity	0.03624
GO:0019531	molecular function	oxalate transmembrane transporter activity	0.03628
GO:0015116	molecular function	sulfate transmembrane transporter activity	0.03628
GO:0008271	molecular function	secondary active sulfate transmembrane transporter activity	0.03628
GO:0015296	molecular function	anion:cation symporter activity	0.03631
GO:0050660	molecular function	flavin adenine dinucleotide binding	0.03651
GO:0004301	molecular function	epoxide hydrolase activity	0.0367
GO:0043394	molecular function	proteoglycan binding	0.03707
GO:0043395	molecular function	heparan sulfate proteoglycan binding	0.03707
GO:0004641	molecular function	phosphoribosylformylglycinamidine cyclo-ligase activity	0.03719
GO:0004644	molecular function	phosphoribosylglycinamide formyltransferase activity	0.03719
GO:0004637	molecular function	phosphoribosylamine-glycine ligase activity	0.03719
GO:0016835	molecular function	carbon-oxygen lyase activity	0.03777
GO:0016505	molecular function	peptidase activator activity involved in apoptotic process	0.03781
GO:0008553	molecular function	hydrogen-exporting ATPase activity, phosphorylative mechanism	0.03807
GO:0001055	molecular function	RNA polymerase II activity	0.03825
GO:0031593	molecular function	polyubiquitin modification-dependent protein binding	0.03894
GO:0004463	molecular function	leukotriene-A4 hydrolase activity	0.03963
GO:0016882	molecular function	cyclo-ligase activity	0.0397
GO:0005545	molecular function	1-phosphatidylinositol binding	0.03979
GO:0051540	molecular function	metal cluster binding	0.04019
GO:0051536	molecular function	iron-sulfur cluster binding	0.04019
GO:0047006	molecular function	17-alpha,20-alpha-dihydroxypregn-4-en-3-one dehydrogenase activity	0.04027
GO:0047442	molecular function	17-alpha-hydroxyprogesterone aldolase activity	0.04027
GO:0003886	molecular function	DNA (cytosine-5-)-methyltransferase activity	0.0403
GO:0000166	molecular function	nucleotide binding	0.04041
GO:1901265	molecular function	nucleoside phosphate binding	0.04041
GO:0016830	molecular function	carbon-carbon lyase activity	0.04058
GO:0004601	molecular function	peroxidase activity	0.0413
GO:0004525	molecular function	ribonuclease III activity	0.04169
GO:0032296	molecular function	double-stranded RNA-specific ribonuclease activity	0.04169
GO:0032135	molecular function	DNA insertion or deletion binding	0.0417
GO:0032138	molecular function	single base insertion or deletion binding	0.0417
GO:0003823	molecular function	antigen binding	0.04249
GO:0002162	molecular function	dystroglycan binding	0.04295
GO:0004337	molecular function	geranyltranstransferase activity	0.04298
GO:0042605	molecular function	peptide antigen binding	0.04303
GO:0019208	molecular function	phosphatase regulator activity	0.04311
GO:0008327	molecular function	methyl-CpG binding	0.04337
GO:0004499	molecular function	N,N-dimethylaniline monooxygenase activity	0.04348
GO:0004779	molecular function	sulfate adenylyltransferase activity	0.04399
GO:0004566	molecular function	beta-glucuronidase activity	0.04407
GO:0036094	molecular function	small molecule binding	0.04521
GO:0070577	molecular function	lysine-acetylated histone binding	0.04572
GO:0016887	molecular function	ATPase activity	0.04653
GO:0008905	molecular function	mannose-phosphate guanylyltransferase activity	0.04667
GO:0016443	molecular function	bidentate ribonuclease III activity	0.04699
GO:0070530	molecular function	K63-linked polyubiquitin modification-dependent protein binding	0.04741
GO:0047044	molecular function	androstan-3-alpha,17-beta-diol dehydrogenase activity	0.04789
GO:0070569	molecular function	uridylyltransferase activity	0.04864
GO:0005388	molecular function	calcium-transporting ATPase activity	0.04882
GO:0003743	molecular function	translation initiation factor activity	0.04922
GO:0016765	molecular function	transferase activity, transferring alkyl or aryl (other than methyl) groups	0.04956
